# Supplementary material for: Dynamically linking influenza virus infection kinetics, lung injury, inflammation, and disease severity
Source: eLife. 2021 Jul 20;10:e68864. doi: 10.7554/eLife.68864 (PMC8370774; doi:10.7554/eLife.68864)
Supplement: Source code 1. [file elife-68864-code1.zip]

Archive with 50 entries (49 files):
- SourceCodeFiles/
- __MACOSX/._SourceCodeFiles
- SourceCodeFiles/DDE_Tcell.m
- __MACOSX/SourceCodeFiles/._DDE_Tcell.m
- SourceCodeFiles/Histopathology.m
- __MACOSX/SourceCodeFiles/._Histopathology.m
- SourceCodeFiles/.DS_Store
- __MACOSX/SourceCodeFiles/._.DS_Store
- SourceCodeFiles/AIsmin_CIpred.txt
- __MACOSX/SourceCodeFiles/._AIsmin_CIpred.txt
- SourceCodeFiles/Sensitivity.m
- __MACOSX/SourceCodeFiles/._Sensitivity.m
- SourceCodeFiles/DDE_Tcell_EDD.m
- __MACOSX/SourceCodeFiles/._DDE_Tcell_EDD.m
- SourceCodeFiles/DD_bestparams.txt
- __MACOSX/SourceCodeFiles/._DD_bestparams.txt
- SourceCodeFiles/95CI_Lesions.txt
- __MACOSX/SourceCodeFiles/._95CI_Lesions.txt
- SourceCodeFiles/Histol_predicted_minmax.txt
- __MACOSX/SourceCodeFiles/._Histol_predicted_minmax.txt
- SourceCodeFiles/TimeVirusCleared.m
- __MACOSX/SourceCodeFiles/._TimeVirusCleared.m
- SourceCodeFiles/TC1_Bounds.csv
- __MACOSX/SourceCodeFiles/._TC1_Bounds.csv
- SourceCodeFiles/ViralResolution.m
- __MACOSX/SourceCodeFiles/._ViralResolution.m
- SourceCodeFiles/~$Myersetal_SourceData.xlsx
- __MACOSX/SourceCodeFiles/._~$Myersetal_SourceData.xlsx
- SourceCodeFiles/Histograms.m
- __MACOSX/SourceCodeFiles/._Histograms.m
- SourceCodeFiles/AIsmax_CIpred.txt
- __MACOSX/SourceCodeFiles/._AIsmax_CIpred.txt
- SourceCodeFiles/params.0618.txt
- __MACOSX/SourceCodeFiles/._params.0618.txt
- SourceCodeFiles/DensityDependence.m
- __MACOSX/SourceCodeFiles/._DensityDependence.m
- SourceCodeFiles/v2rgb.m
- __MACOSX/SourceCodeFiles/._v2rgb.m
- SourceCodeFiles/ModelFits.m
- __MACOSX/SourceCodeFiles/._ModelFits.m
- SourceCodeFiles/ChiSquare.txt
- __MACOSX/SourceCodeFiles/._ChiSquare.txt
- SourceCodeFiles/DDE_Tcell_Baral.m
- __MACOSX/SourceCodeFiles/._DDE_Tcell_Baral.m
- SourceCodeFiles/DDE_Tcell_inflam.m
- __MACOSX/SourceCodeFiles/._DDE_Tcell_inflam.m
- SourceCodeFiles/EMsmin_CIpred.txt
- __MACOSX/SourceCodeFiles/._EMsmin_CIpred.txt
- SourceCodeFiles/params.0518.txt
- __MACOSX/SourceCodeFiles/._params.0518.txt
