# Supplementary material for: Dynamically linking influenza virus infection kinetics, lung injury, inflammation, and disease severity
Source: eLife. 2021 Jul 20;10:e68864. doi: 10.7554/eLife.68864 (PMC8370774; doi:10.7554/eLife.68864)
Supplement: Source code 1. [file elife-68864-code1.zip › SourceCodeFiles/AIsmin_CIpred.txt]

   0.0000000e+00   3.9042704e-07   7.6283720e-07   1.1196392e-06   1.4635197e-06   1.7965869e-06   2.1223508e-06   2.4440987e-06   2.7652821e-06   3.0893690e-06   3.4199660e-06   3.7605774e-06   4.1148075e-06   4.4862454e-06   4.8784694e-06   5.2951416e-06   5.7398811e-06   6.2164016e-06   6.7286502e-06   7.2658790e-06   7.8442904e-06   8.4688378e-06   9.1435277e-06   9.8054139e-06   1.0511623e-05   1.1265030e-05   1.2069339e-05   1.2928668e-05   1.3847126e-05   1.4828094e-05   1.5876092e-05   1.6996471e-05   1.8194577e-05   1.9474837e-05   2.0842563e-05   2.2304811e-05   2.3868638e-05   2.5540290e-05   2.7255000e-05   2.9044631e-05   3.0949203e-05   3.2976055e-05   3.5131368e-05   3.7424053e-05   3.9863503e-05   4.2458756e-05   4.5219389e-05   4.8157063e-05   5.1282397e-05   5.4607134e-05   5.8144517e-05   6.1904918e-05   6.5904136e-05   7.0159943e-05   7.4690113e-05   7.9510551e-05   8.4636871e-05   9.0090979e-05   9.5895014e-05   1.0206979e-04   1.0863869e-04   1.1562933e-04   1.2306623e-04   1.3097808e-04   1.3939591e-04   1.4834434e-04   1.5786170e-04   1.6799010e-04   1.7877164e-04   1.9024326e-04   2.0244332e-04   2.1542375e-04   2.2923677e-04   2.4393095e-04   2.5956389e-04   2.7620034e-04   2.9389762e-04   3.1272576e-04   3.3275541e-04   3.5404677e-04   3.7669424e-04   4.0079683e-04   4.2645353e-04   4.5374631e-04   4.8277351e-04   5.1365810e-04   5.4652270e-04   5.8148088e-04   6.1867351e-04   6.5825152e-04   7.0035034e-04   7.4513900e-04   7.9277880e-04   8.4341849e-04   8.9728550e-04   9.5461300e-04   1.0156334e-03   1.0805332e-03   1.1495580e-03   1.2229966e-03   1.3011359e-03   1.3842447e-03   1.4726635e-03   1.5667418e-03   1.6668024e-03   1.7732492e-03   1.8864441e-03   2.0067618e-03   2.1347438e-03   2.2709364e-03   2.4158787e-03   2.5699993e-03   2.7339019e-03   2.9082625e-03   3.0937473e-03   3.2909936e-03   3.5008116e-03   3.7240050e-03   3.9613426e-03   4.2137761e-03   4.4821082e-03   4.7672756e-03   5.0705457e-03   5.3931875e-03   5.7364390e-03   6.1012921e-03   6.4891831e-03   6.9016755e-03   7.3403013e-03   7.8065529e-03   8.3023142e-03   8.8294078e-03   9.3896354e-03   9.9851840e-03   1.0617788e-02   1.1289736e-02   1.2003909e-02   1.2763195e-02   1.3570391e-02   1.4427729e-02   1.5338464e-02   1.6306110e-02   1.7334119e-02   1.8425822e-02   1.9585406e-02   2.0816925e-02   2.2124339e-02   2.3512436e-02   2.4984915e-02   2.6546738e-02   2.8204156e-02   2.9963422e-02   3.1830744e-02   3.3810909e-02   3.5910261e-02   3.8136155e-02   4.0495919e-02   4.2996351e-02   4.5645709e-02   4.8452554e-02   5.1424448e-02   5.4570618e-02   5.7899547e-02   6.1420127e-02   6.5143641e-02   6.9081402e-02   7.3243244e-02   7.7638486e-02   8.2279507e-02   8.7178742e-02   9.2347630e-02   9.7797458e-02   1.0354197e-01   1.0959342e-01   1.1596327e-01   1.2266508e-01   1.2971054e-01   1.3711168e-01   1.4488294e-01   1.5303875e-01   1.6158994e-01   1.7054635e-01   1.7992024e-01   1.8972380e-01   1.9996629e-01   2.1065704e-01   2.2180700e-01   2.3342266e-01   2.4550856e-01   2.5807077e-01   2.7111186e-01   2.8463350e-01   2.9863873e-01   3.1313008e-01   3.2810118e-01   3.4354531e-01   3.5945716e-01   3.7582667e-01   3.9264329e-01   4.0989762e-01   4.2757160e-01   4.4564529e-01   4.6410218e-01   4.8292552e-01   5.0208747e-01   5.2156285e-01   5.4133186e-01   5.6136925e-01   5.8163803e-01   6.0211120e-01   6.2275931e-01   6.4354856e-01   6.6445359e-01   6.8544154e-01   7.0647601e-01   7.2753279e-01   7.4858463e-01   7.6959240e-01   7.9053416e-01   8.1139060e-01   8.3212825e-01   8.5272046e-01   8.7315089e-01   8.9339788e-01   9.1343674e-01   9.3325612e-01   9.5283974e-01   9.7216829e-01   9.9123415e-01   1.0100258e+00   1.0285303e+00   1.0467450e+00   1.0646656e+00   1.0822814e+00   1.0995921e+00   1.1165984e+00   1.1332952e+00   1.1496836e+00   1.1657671e+00   1.1815459e+00   1.1970217e+00   1.2121996e+00   1.2270824e+00   1.2416744e+00   1.2559818e+00   1.2700094e+00   1.2837622e+00   1.2972468e+00   1.3104693e+00   1.3234354e+00   1.3361519e+00   1.3486252e+00   1.3608615e+00   1.3728673e+00   1.3846492e+00   1.3962134e+00   1.4075662e+00   1.4187140e+00   1.4296629e+00   1.4400605e+00   1.4474767e+00   1.4548370e+00   1.4621429e+00   1.4693961e+00   1.4765980e+00   1.4837501e+00   1.4908536e+00   1.4979098e+00   1.5049199e+00   1.5118850e+00   1.5188062e+00   1.5256846e+00   1.5325211e+00   1.5393166e+00   1.5460719e+00   1.5527880e+00   1.5594655e+00   1.5661053e+00   1.5727080e+00   1.5792744e+00   1.5858050e+00   1.5923005e+00   1.5987614e+00   1.6051883e+00   1.6115818e+00   1.6179422e+00   1.6242702e+00   1.6305661e+00   1.6368305e+00   1.6430636e+00   1.6492660e+00   1.6554379e+00   1.6615798e+00   1.6676920e+00   1.6737748e+00   1.6798286e+00   1.6858536e+00   1.6918502e+00   1.6968710e+00   1.7014980e+00   1.7060914e+00   1.7106517e+00   1.7151792e+00   1.7196743e+00   1.7241374e+00   1.7285687e+00   1.7329687e+00   1.7373376e+00   1.7416758e+00   1.7459835e+00   1.7502611e+00   1.7545090e+00   1.7587272e+00   1.7629162e+00   1.7670763e+00   1.7712076e+00   1.7753105e+00   1.7793852e+00   1.7834319e+00   1.7874510e+00   1.7914425e+00   1.7954069e+00   1.7993443e+00   1.8032549e+00   1.8071390e+00   1.8109968e+00   1.8148285e+00   1.8186343e+00   1.8224144e+00   1.8261691e+00   1.8298984e+00   1.8336027e+00   1.8372821e+00   1.8409368e+00   1.8445671e+00   1.8481730e+00   1.8517548e+00   1.8553126e+00   1.8588467e+00   1.8623572e+00   1.8658443e+00   1.8693081e+00   1.8727488e+00   1.8761667e+00   1.8795618e+00   1.8829344e+00   1.8862845e+00   1.8896124e+00   1.8929182e+00   1.8962020e+00   1.8994641e+00   1.9027045e+00   1.9059235e+00   1.9091211e+00   1.9122976e+00   1.9154531e+00   1.9185876e+00   1.9217014e+00   1.9247947e+00   1.9278674e+00   1.9309199e+00   1.9339522e+00   1.9369644e+00   1.9399568e+00   1.9429294e+00   1.9458824e+00   1.9488158e+00   1.9517300e+00   1.9546248e+00   1.9575006e+00   1.9603574e+00   1.9631954e+00   1.9660147e+00   1.9688153e+00   1.9715975e+00   1.9743614e+00   1.9771070e+00   1.9798345e+00   1.9825441e+00   1.9852358e+00   1.9879097e+00   1.9905661e+00   1.9932049e+00   1.9958264e+00   1.9984306e+00   2.0010176e+00   2.0035876e+00   2.0061406e+00   2.0086769e+00   2.0111964e+00   2.0136993e+00   2.0161858e+00   2.0186559e+00   2.0211097e+00   2.0235474e+00   2.0259690e+00   2.0283746e+00   2.0307645e+00   2.0331385e+00   2.0354970e+00   2.0378399e+00   2.0401674e+00   2.0424796e+00   2.0447765e+00   2.0470583e+00   2.0493251e+00   2.0515770e+00   2.0538141e+00   2.0560364e+00   2.0582440e+00   2.0604372e+00   2.0626159e+00   2.0647802e+00   2.0669303e+00   2.0690663e+00   2.0711882e+00   2.0732961e+00   2.0753901e+00   2.0774703e+00   2.0795369e+00   2.0815898e+00   2.0836292e+00   2.0856552e+00   2.0876678e+00   2.0896672e+00   2.0916534e+00   2.0936266e+00   2.0955867e+00   2.0975339e+00   2.0994683e+00   2.1013900e+00   2.1032990e+00   2.1051954e+00   2.1070794e+00   2.1089509e+00   2.1108101e+00   2.1126570e+00   2.1144918e+00   2.1163145e+00   2.1181252e+00   2.1199239e+00   2.1217109e+00   2.1234860e+00   2.1252494e+00   2.1270012e+00   2.1287415e+00   2.1304703e+00   2.1321877e+00   2.1338938e+00   2.1355886e+00   2.1372723e+00   2.1389449e+00   2.1406065e+00   2.1422571e+00   2.1438968e+00   2.1455257e+00   2.1471439e+00   2.1487514e+00   2.1503483e+00   2.1519347e+00   2.1535106e+00   2.1550762e+00   2.1566314e+00   2.1581763e+00   2.1597111e+00   2.1612358e+00   2.1627504e+00   2.1642550e+00   2.1657497e+00   2.1672345e+00   2.1687095e+00   2.1701748e+00   2.1716305e+00   2.1730765e+00   2.1745130e+00   2.1759401e+00   2.1773577e+00   2.1787659e+00   2.1801649e+00   2.1815546e+00   2.1829352e+00   2.1843066e+00   2.1856691e+00   2.1870225e+00   2.1883669e+00   2.1897025e+00   2.1910293e+00   2.1923474e+00   2.1936567e+00   2.1949574e+00   2.1962495e+00   2.1975330e+00   2.1988081e+00   2.2000748e+00   2.2013331e+00   2.2025831e+00   2.2038248e+00   2.2050583e+00   2.2062837e+00   2.2075009e+00   2.2087102e+00   2.2099114e+00   2.2111047e+00   2.2122901e+00   2.2134676e+00   2.2146374e+00   2.2157994e+00   2.2169538e+00   2.2181005e+00   2.2192396e+00   2.2203712e+00   2.2214952e+00   2.2226119e+00   2.2237211e+00   2.2248230e+00   2.2259176e+00   2.2270049e+00   2.2280850e+00   2.2291579e+00   2.2302237e+00   2.2312825e+00   2.2323342e+00   2.2333789e+00   2.2344167e+00   2.2354476e+00   2.2364716e+00   2.2374888e+00   2.2384992e+00   2.2395029e+00   2.2404999e+00   2.2414903e+00   2.2424740e+00   2.2434512e+00   2.2444218e+00   2.2453860e+00   2.2463437e+00   2.2472950e+00   2.2482399e+00   2.2491784e+00   2.2501107e+00   2.2510367e+00   2.2519564e+00   2.2528700e+00   2.2537774e+00   2.2546787e+00   2.2555739e+00   2.2564630e+00   2.2573461e+00   2.2582232e+00   2.2590944e+00   2.2599596e+00   2.2608189e+00   2.2616724e+00   2.2625201e+00   2.2633619e+00   2.2641979e+00   2.2650283e+00   2.2658529e+00   2.2666718e+00   2.2674850e+00   2.2682927e+00   2.2690947e+00   2.2698911e+00   2.2706820e+00   2.2714674e+00   2.2722472e+00   2.2730216e+00   2.2737905e+00   2.2745540e+00   2.2753121e+00   2.2760649e+00   2.2768122e+00   2.2775542e+00   2.2782909e+00   2.2790223e+00   2.2797484e+00   2.2804693e+00   2.2811849e+00   2.2818953e+00   2.2826004e+00   2.2833004e+00   2.2839953e+00   2.2846850e+00   2.2853695e+00   2.2860489e+00   2.2867233e+00   2.2873925e+00   2.2880566e+00   2.2887157e+00   2.2893698e+00   2.2900188e+00   2.2906628e+00   2.2913017e+00   2.2919357e+00   2.2925647e+00   2.2931886e+00   2.2938077e+00   2.2944217e+00   2.2950308e+00   2.2956349e+00   2.2962341e+00   2.2968284e+00   2.2974178e+00   2.2980022e+00   2.2985817e+00   2.2991563e+00   2.2997260e+00   2.3002908e+00   2.3008507e+00   2.3014056e+00   2.3019557e+00   2.3025010e+00   2.3030413e+00   2.3035767e+00   2.3041073e+00   2.3046329e+00   2.3051537e+00   2.3056696e+00   2.3061805e+00   2.3066866e+00   2.3071878e+00   2.3076841e+00   2.3081756e+00   2.3086621e+00   2.3091436e+00   2.3096203e+00   2.3100921e+00   2.3105590e+00   2.3110209e+00   2.3114779e+00   2.3119299e+00   2.3123770e+00   2.3128192e+00   2.3132564e+00   2.3136886e+00   2.3141158e+00   2.3145381e+00   2.3149553e+00   2.3153676e+00   2.3157749e+00   2.3161771e+00   2.3165743e+00   2.3169664e+00   2.3173535e+00   2.3177356e+00   2.3181125e+00   2.3184844e+00   2.3188511e+00   2.3192128e+00   2.3195693e+00   2.3199207e+00   2.3202669e+00   2.3206080e+00   2.3209439e+00   2.3212746e+00   2.3216001e+00   2.3219203e+00   2.3222354e+00   2.3225452e+00   2.3228497e+00   2.3231489e+00   2.3234429e+00   2.3237315e+00   2.3240149e+00   2.3242929e+00   2.3245655e+00   2.3248328e+00   2.3250947e+00   2.3253512e+00   2.3256022e+00   2.3258479e+00   2.3260881e+00   2.3263229e+00   2.3265521e+00   2.3267759e+00   2.3269942e+00   2.3272070e+00   2.3274143e+00   2.3276160e+00   2.3278121e+00   2.3280027e+00   2.3281877e+00   2.3283671e+00   2.3285408e+00   2.3287090e+00   2.3288715e+00   2.3290284e+00   2.3291796e+00   2.3293252e+00   2.3294651e+00   2.3295993e+00   2.3297278e+00   2.3298506e+00   2.3299677e+00   2.3300791e+00   2.3301848e+00   2.3302848e+00   2.3303792e+00   2.3304678e+00   2.3305507e+00   2.3306280e+00   2.3306996e+00   2.3307656e+00   2.3308259e+00   2.3308807e+00   2.3309300e+00   2.3309739e+00   2.3310123e+00   2.3310455e+00   2.3310735e+00   2.3310965e+00   2.3311148e+00   2.3311287e+00   2.3311386e+00   2.3311450e+00   2.3311488e+00   2.3311508e+00   2.3311518e+00   2.3311521e+00   2.3311523e+00   2.3311524e+00   2.3311524e+00   2.3311524e+00   2.3311524e+00   2.3311524e+00   2.3311524e+00   2.3311524e+00   2.3311524e+00   2.3311524e+00   2.3311524e+00   2.3311524e+00   2.3311524e+00   2.3311524e+00   2.3311524e+00   2.3311524e+00   2.3311524e+00   2.3311524e+00   2.3311524e+00   2.3311524e+00   2.3311524e+00   2.3311524e+00   2.3311524e+00   2.3311524e+00   2.3311524e+00   2.3311524e+00   2.3311524e+00   2.3311524e+00   2.3311524e+00   2.3311524e+00   2.3311524e+00   2.3311524e+00   2.3311524e+00   2.3311524e+00   2.3311524e+00   2.3311524e+00   2.3311524e+00   2.3311524e+00   2.3311524e+00   2.3311524e+00   2.3311524e+00   2.3311524e+00   2.3311524e+00   2.3311524e+00   2.3311524e+00   2.3311524e+00   2.3311524e+00   2.3311524e+00   2.3311524e+00   2.3311524e+00   2.3311524e+00   2.3311524e+00   2.3311524e+00   2.3311524e+00   2.3311524e+00   2.3311524e+00   2.3311524e+00   2.3311524e+00   2.3311524e+00   2.3311524e+00   2.3311524e+00   2.3311524e+00   2.3311524e+00   2.3311524e+00   2.3311524e+00   2.3311524e+00   2.3311524e+00   2.3311524e+00   2.3311524e+00   2.3311524e+00   2.3311524e+00   2.3311524e+00   2.3311524e+00   2.3311524e+00   2.3311524e+00   2.3311524e+00   2.3311524e+00   2.3311524e+00   2.3311524e+00   2.3311524e+00   2.3311524e+00   2.3311524e+00   2.3311524e+00   2.3311524e+00   2.3311524e+00   2.3311524e+00   2.3311524e+00   2.3311524e+00   2.3311524e+00   2.3311524e+00   2.3311524e+00   2.3311524e+00   2.3311524e+00   2.3311524e+00   2.3311524e+00   2.3311524e+00   2.3311524e+00   2.3311524e+00   2.3311524e+00   2.3311524e+00   2.3311524e+00   2.3311524e+00   2.3311524e+00   2.3311524e+00   2.3311524e+00   2.3311524e+00   2.3311524e+00   2.3311524e+00   2.3311524e+00   2.3311524e+00   2.3311524e+00   2.3311524e+00   2.3311524e+00   2.3311524e+00   2.3311524e+00   2.3311524e+00   2.3311524e+00   2.3311524e+00   2.3311524e+00   2.3311524e+00   2.3311524e+00   2.3311524e+00   2.3311524e+00   2.3311524e+00   2.3311524e+00   2.3311524e+00   2.3311524e+00   2.3311524e+00   2.3311524e+00   2.3311524e+00   2.3311524e+00   2.3311524e+00   2.3311524e+00   2.3311524e+00   2.3311524e+00   2.3311524e+00   2.3311524e+00   2.3311524e+00   2.3311524e+00   2.3311524e+00   2.3311524e+00   2.3311524e+00   2.3311524e+00   2.3311524e+00   2.3311524e+00   2.3311524e+00   2.3311524e+00   2.3311524e+00   2.3311524e+00   2.3311524e+00   2.3311524e+00   2.3311524e+00   2.3311524e+00   2.3311524e+00   2.3311524e+00   2.3311524e+00   2.3311524e+00   2.3311524e+00   2.3311524e+00   2.3311524e+00   2.3311524e+00   2.3311524e+00   2.3311524e+00   2.3311524e+00   2.3311524e+00   2.3311524e+00   2.3311524e+00   2.3311524e+00   2.3311524e+00   2.3311524e+00   2.3311524e+00   2.3311524e+00   2.3311524e+00   2.3311524e+00   2.3311524e+00   2.3311524e+00   2.3311524e+00   2.3311524e+00   2.3311524e+00   2.3311524e+00   2.3311524e+00   2.3311524e+00   2.3311524e+00   2.3311524e+00   2.3311524e+00   2.3311524e+00   2.3311524e+00   2.3311524e+00   2.3311524e+00   2.3311524e+00   2.3311524e+00   2.3311524e+00   2.3311524e+00   2.3311524e+00   2.3311524e+00   2.3311524e+00   2.3311524e+00   2.3311524e+00   2.3311524e+00   2.3311524e+00   2.3311524e+00   2.3311524e+00   2.3311524e+00   2.3311524e+00   2.3311524e+00   2.3311524e+00   2.3311524e+00   2.3311524e+00   2.3311524e+00   2.3311524e+00   2.3311524e+00   2.3311524e+00   2.3311524e+00   2.3311524e+00   2.3311524e+00   2.3311524e+00   2.3311524e+00   2.3311524e+00   2.3311524e+00   2.3311524e+00   2.3311524e+00   2.3311524e+00   2.3311524e+00   2.3311524e+00   2.3311524e+00   2.3311524e+00   2.3311524e+00   2.3311524e+00   2.3311524e+00   2.3311524e+00   2.3311524e+00   2.3311524e+00   2.3311524e+00   2.3311524e+00   2.3311524e+00   2.3311524e+00   2.3311524e+00   2.3311524e+00   2.3311524e+00   2.3311524e+00   2.3311524e+00   2.3311524e+00   2.3311524e+00   2.3311524e+00   2.3311524e+00   2.3311524e+00   2.3311524e+00   2.3311524e+00   2.3311524e+00   2.3311524e+00   2.3311524e+00   2.3311524e+00   2.3311524e+00   2.3311524e+00   2.3311524e+00   2.3311524e+00   2.3311524e+00   2.3311524e+00   2.3311524e+00   2.3311524e+00   2.3311524e+00   2.3311524e+00   2.3311524e+00   2.3311524e+00   2.3311524e+00   2.3311524e+00   2.3311524e+00   2.3311524e+00   2.3311524e+00   2.3311524e+00   2.3311524e+00   2.3311524e+00   2.3311524e+00   2.3311524e+00   2.3311524e+00   2.3311524e+00   2.3311524e+00   2.3311524e+00   2.3311524e+00   2.3311524e+00   2.3311524e+00   2.3311524e+00   2.3311524e+00   2.3311524e+00   2.3311524e+00   2.3311524e+00   2.3311524e+00   2.3311524e+00   2.3311524e+00   2.3311524e+00   2.3311524e+00   2.3311524e+00   2.3311524e+00   2.3311524e+00   2.3311524e+00   2.3311524e+00   2.3311524e+00   2.3311524e+00   2.3311524e+00   2.3311524e+00   2.3311524e+00   2.3311524e+00   2.3311524e+00   2.3311524e+00   2.3311524e+00   2.3311524e+00   2.3311524e+00   2.3311524e+00   2.3311524e+00   2.3311524e+00   2.3311524e+00   2.3311524e+00   2.3311524e+00   2.3311524e+00   2.3311524e+00   2.3311524e+00   2.3311524e+00   2.3311524e+00   2.3311524e+00   2.3311524e+00   2.3311524e+00   2.3311524e+00   2.3311524e+00   2.3311524e+00   2.3311524e+00   2.3311524e+00   2.3311524e+00   2.3311524e+00   2.3311524e+00   2.3311524e+00   2.3311524e+00   2.3311524e+00   2.3311524e+00   2.3311524e+00   2.3311524e+00   2.3311524e+00   2.3311524e+00   2.3311524e+00   2.3311524e+00   2.3311524e+00   2.3311524e+00   2.3311524e+00   2.3311524e+00   2.3311524e+00   2.3311524e+00   2.3311524e+00   2.3311524e+00   2.3311524e+00   2.3311524e+00   2.3311524e+00   2.3311524e+00   2.3311524e+00   2.3311524e+00   2.3311524e+00   2.3311524e+00   2.3311524e+00   2.3311524e+00   2.3311524e+00   2.3311524e+00   2.3311524e+00   2.3311524e+00   2.3311524e+00   2.3311524e+00   2.3311524e+00   2.3311524e+00   2.3311524e+00   2.3311524e+00   2.3311524e+00   2.3311524e+00   2.3311524e+00   2.3311524e+00   2.3311524e+00   2.3311524e+00   2.3311524e+00   2.3311524e+00   2.3311524e+00   2.3311524e+00   2.3311524e+00   2.3311524e+00   2.3311524e+00   2.3311524e+00   2.3311524e+00   2.3311524e+00   2.3311524e+00   2.3311524e+00   2.3311524e+00   2.3311524e+00   2.3311524e+00   2.3311524e+00   2.3311524e+00   2.3311524e+00   2.3311524e+00   2.3311524e+00   2.3311524e+00   2.3311524e+00   2.3311524e+00   2.3311524e+00   2.3311524e+00   2.3311524e+00   2.3311524e+00   2.3311524e+00   2.3311524e+00   2.3311524e+00   2.3311524e+00   2.3311524e+00   2.3311524e+00   2.3311524e+00   2.3311524e+00   2.3311524e+00   2.3311524e+00   2.3311524e+00   2.3311524e+00   2.3311524e+00   2.3311524e+00   2.3311524e+00   2.3311524e+00   2.3311524e+00   2.3311524e+00   2.3311524e+00   2.3311524e+00   2.3311524e+00   2.3311524e+00   2.3311524e+00   2.3311524e+00   2.3311524e+00   2.3311524e+00   2.3311524e+00   2.3311524e+00   2.3311524e+00   2.3311524e+00   2.3311524e+00   2.3311524e+00   2.3311524e+00   2.3311524e+00   2.3311524e+00   2.3311524e+00   2.3311524e+00   2.3311524e+00   2.3311524e+00   2.3311524e+00   2.3311524e+00   2.3311524e+00   2.3311524e+00   2.3311524e+00   2.3311524e+00   2.3311524e+00   2.3311524e+00   2.3311524e+00   2.3311524e+00   2.3311524e+00   2.3311524e+00   2.3311524e+00   2.3311524e+00   2.3311524e+00   2.3311524e+00   2.3311524e+00   2.3311524e+00   2.3311524e+00   2.3311524e+00   2.3311524e+00   2.3311524e+00   2.3311524e+00   2.3311524e+00   2.3311524e+00   2.3311524e+00   2.3311524e+00   2.3311524e+00   2.3311524e+00   2.3311524e+00   2.3311524e+00   2.3311524e+00   2.3311524e+00   2.3311524e+00   2.3311524e+00   2.3311524e+00   2.3311524e+00   2.3311524e+00   2.3311524e+00   2.3311524e+00   2.3311524e+00   2.3311524e+00   2.3311524e+00
