# Supplementary material for: Dynamically linking influenza virus infection kinetics, lung injury, inflammation, and disease severity
Source: eLife. 2021 Jul 20;10:e68864. doi: 10.7554/eLife.68864 (PMC8370774; doi:10.7554/eLife.68864)
Supplement: Source code 1. [file elife-68864-code1.zip › SourceCodeFiles/DD_bestparams.txt]

   3.7293433e+01   1.7656150e+00   1.2481098e+01   9.9886584e-05   4.0000001e+00   1.6577447e+06   1.1345068e+05
   3.7565653e+01   1.6747887e+00   1.2337060e+01   9.2955052e-05   4.6304860e+00   1.6577447e+06   1.1345068e+05
