# Supplementary material for: Dynamically linking influenza virus infection kinetics, lung injury, inflammation, and disease severity
Source: eLife. 2021 Jul 20;10:e68864. doi: 10.7554/eLife.68864 (PMC8370774; doi:10.7554/eLife.68864)
Supplement: Source code 1. [file elife-68864-code1.zip › SourceCodeFiles/95CI_Lesions.txt]

0	1.4679e-09	5.8103e-09	1.2911e-08	2.267e-08	3.5005e-08	4.9855e-08	6.7186e-08	8.699e-08	1.0929e-07	1.3413e-07	1.616e-07	1.9182e-07	2.2489e-07	2.6099e-07	2.9954e-07	3.4092e-07	3.8559e-07	4.338e-07	4.8581e-07	5.4193e-07	6.0249e-07	6.6786e-07	7.3845e-07	8.1471e-07	8.9711e-07	9.862e-07	1.0772e-06	1.1729e-06	1.2752e-06	1.3846e-06	1.5014e-06	1.6263e-06	1.7597e-06	1.9023e-06	2.0547e-06	2.2176e-06	2.3916e-06	2.5776e-06	2.7764e-06	2.9889e-06	3.216e-06	3.4586e-06	3.718e-06	3.9952e-06	4.2915e-06	4.6081e-06	4.9466e-06	5.3083e-06	5.6948e-06
0	2.1749e-09	8.5748e-09	1.8974e-08	3.3243e-08	5.1359e-08	7.3278e-08	9.9032e-08	1.287e-07	1.6241e-07	2.0033e-07	2.4268e-07	2.897e-07	3.4171e-07	3.9903e-07	4.6317e-07	5.3452e-07	6.1319e-07	6.9982e-07	7.9516e-07	9.0001e-07	1.0153e-06	1.1419e-06	1.281e-06	1.4338e-06	1.6015e-06	1.7857e-06	1.9878e-06	2.2096e-06	2.4531e-06	2.7202e-06	3.0133e-06	3.3468e-06	3.7172e-06	4.1259e-06	4.5767e-06	5.0741e-06	5.6229e-06	6.2282e-06	6.8961e-06	7.633e-06	8.4492e-06	9.417e-06	1.0493e-05	1.169e-05	1.3021e-05	1.4501e-05	1.6147e-05	1.8052e-05	2.0225e-05
0	4.1566e-12	1.6289e-11	3.5928e-11	6.2663e-11	9.6159e-11	1.3616e-10	1.825e-10	2.3513e-10	2.9407e-10	3.5948e-10	4.3167e-10	5.109e-10	5.9779e-10	6.9285e-10	7.9682e-10	9.1067e-10	1.0352e-09	1.1717e-09	1.3215e-09	1.4859e-09	1.6666e-09	1.8654e-09	2.0842e-09	2.3255e-09	2.5915e-09	2.8849e-09	3.2091e-09	3.5669e-09	3.9623e-09	4.3996e-09	4.8826e-09	5.4168e-09	6.008e-09	6.6613e-09	7.3843e-09	8.1843e-09	9.0689e-09	1.0048e-08	1.1131e-08	1.2329e-08	1.3656e-08	1.5123e-08	1.6746e-08	1.8543e-08	2.053e-08	2.2728e-08	2.5163e-08	2.7854e-08	3.0833e-08
0	5.5706e-07	2.1787e-06	4.7982e-06	8.3605e-06	1.2824e-05	1.816e-05	2.4353e-05	3.1399e-05	3.9307e-05	4.8094e-05	5.7789e-05	6.8429e-05	8.0062e-05	9.2739e-05	0.00010652	0.00012149	0.00013771	0.00015526	0.00017426	0.00019478	0.00021695	0.00024087	0.00026666	0.00029447	0.00032442	0.00035665	0.00039134	0.00042863	0.00046869	0.00051172	0.0005579	0.0006074	0.00066045	0.00071729	0.00077807	0.00084305	0.00091253	0.00098669	0.0010658	0.0011501	0.0012399	0.0013355	0.0014372	0.0015452	0.00166	0.0017817	0.0019108	0.0020475	0.0021923
0	2.0844e-08	8.2506e-08	1.8334e-07	3.2192e-07	4.9707e-07	7.0794e-07	9.5404e-07	1.2353e-06	1.5519e-06	1.9047e-06	2.2948e-06	2.7239e-06	3.1935e-06	3.7061e-06	4.2535e-06	4.841e-06	5.4753e-06	6.1599e-06	6.8985e-06	7.6954e-06	8.5554e-06	9.4836e-06	1.0486e-05	1.1569e-05	1.2739e-05	1.4004e-05	1.5296e-05	1.6655e-05	1.8108e-05	1.9661e-05	2.132e-05	2.3094e-05	2.4988e-05	2.7013e-05	2.9177e-05	3.149e-05	3.3961e-05	3.6603e-05	3.9425e-05	4.2442e-05	4.5667e-05	4.9113e-05	5.2796e-05	5.6732e-05	6.0939e-05	6.5435e-05	7.0241e-05	7.5377e-05	8.0867e-05
0	3.0883e-08	1.2176e-07	2.6943e-07	4.7205e-07	7.293e-07	1.0406e-06	1.4063e-06	1.8276e-06	2.3063e-06	2.8447e-06	3.446e-06	4.1138e-06	4.8522e-06	5.6663e-06	6.5771e-06	7.5902e-06	8.7072e-06	9.9375e-06	1.1291e-05	1.278e-05	1.4417e-05	1.6215e-05	1.819e-05	2.036e-05	2.2742e-05	2.5356e-05	2.8226e-05	3.1376e-05	3.4833e-05	3.8627e-05	4.2789e-05	4.7525e-05	5.2785e-05	5.8588e-05	6.4989e-05	7.2052e-05	7.9844e-05	8.8441e-05	9.7925e-05	0.00010839	0.00011998	0.00013372	0.000149	0.000166	0.0001849	0.00020592	0.00022929	0.00025634	0.00028719
0	1.9037e-10	7.4604e-10	1.6455e-09	2.8699e-09	4.4041e-09	6.2363e-09	8.3583e-09	1.0769e-08	1.3469e-08	1.6464e-08	1.977e-08	2.3399e-08	2.7379e-08	3.1732e-08	3.6494e-08	4.1709e-08	4.7413e-08	5.3665e-08	6.0526e-08	6.8052e-08	7.633e-08	8.5435e-08	9.5456e-08	1.0651e-07	1.1869e-07	1.3213e-07	1.4698e-07	1.6336e-07	1.8147e-07	2.015e-07	2.2362e-07	2.4809e-07	2.7517e-07	3.0509e-07	3.382e-07	3.7484e-07	4.1535e-07	4.602e-07	5.0981e-07	5.6468e-07	6.2543e-07	6.9262e-07	7.6695e-07	8.4925e-07	9.4025e-07	1.041e-06	1.1525e-06	1.2757e-06	1.4122e-06
0	2.5513e-05	9.9786e-05	0.00021976	0.00038291	0.00058733	0.00083172	0.0011154	0.0014381	0.0018003	0.0022027	0.0026468	0.0031341	0.0036668	0.0042474	0.0048788	0.0055641	0.006307	0.0071111	0.0079811	0.008921	0.0099361	0.011032	0.012213	0.013487	0.014858	0.016335	0.017923	0.019631	0.021466	0.023437	0.025552	0.027819	0.030249	0.032852	0.035635	0.038612	0.041794	0.04519	0.048812	0.052674	0.056789	0.061167	0.065823	0.070771	0.076028	0.081603	0.087512	0.093777	0.10041
0	2.1535e-08	8.524e-08	1.8944e-07	3.3268e-07	5.138e-07	7.3199e-07	9.8681e-07	1.2782e-06	1.6067e-06	1.9732e-06	2.379e-06	2.8262e-06	3.3172e-06	3.855e-06	4.4434e-06	5.0865e-06	5.7893e-06	6.5574e-06	7.3971e-06	8.3155e-06	9.3205e-06	1.0421e-05	1.1626e-05	1.2948e-05	1.4397e-05	1.5987e-05	1.7733e-05	1.9649e-05	2.1755e-05	2.4068e-05	2.661e-05	2.9404e-05	3.2476e-05	3.5853e-05	3.9567e-05	4.3651e-05	4.8142e-05	5.3081e-05	5.8514e-05	6.3267e-05	6.8321e-05	7.3744e-05	7.9561e-05	8.5803e-05	9.2498e-05	9.9681e-05	0.00010739	0.00011565	0.00012452
0	2.5543e-05	9.9902e-05	0.00022001	0.00038336	0.00058802	0.0008327	0.0011167	0.0014398	0.0018024	0.0022053	0.0026499	0.0031379	0.0036713	0.0042526	0.0048848	0.005571	0.0063148	0.00712	0.0079911	0.0089322	0.0099487	0.011046	0.012229	0.013504	0.014877	0.016356	0.017947	0.019657	0.021494	0.023468	0.025586	0.027856	0.03029	0.032896	0.035684	0.038665	0.041852	0.045254	0.048881	0.052749	0.056871	0.061257	0.06592	0.070877	0.076143	0.081727	0.087648	0.093924	0.10057
[truncated: 1,201 more columns]
