# Supplementary material for: Dynamically linking influenza virus infection kinetics, lung injury, inflammation, and disease severity
Source: eLife. 2021 Jul 20;10:e68864. doi: 10.7554/eLife.68864 (PMC8370774; doi:10.7554/eLife.68864)
Supplement: Source code 1. [file elife-68864-code1.zip › SourceCodeFiles/Histol_predicted_minmax.txt]

0	1.4679e-09	5.8103e-09	1.2911e-08	2.267e-08	3.5005e-08	4.9855e-08	6.7186e-08	8.699e-08	1.0929e-07	1.3413e-07	1.616e-07	1.9182e-07	2.2489e-07	2.6099e-07	2.9954e-07	3.4092e-07	3.8559e-07	4.338e-07	4.8581e-07	5.4193e-07	6.0249e-07	6.6786e-07	7.3845e-07	8.1471e-07	8.9711e-07	9.862e-07	1.0772e-06	1.1729e-06	1.2752e-06	1.3846e-06	1.5014e-06	1.6263e-06	1.7597e-06	1.9023e-06	2.0547e-06	2.2176e-06	2.3916e-06	2.5776e-06	2.7764e-06	2.9889e-06	3.216e-06	3.4586e-06	3.718e-06	3.9952e-06	4.2915e-06	4.6081e-06	4.9466e-06	5.3083e-06	5.6948e-06
0	2.1749e-09	8.5748e-09	1.8974e-08	3.3243e-08	5.1359e-08	7.3278e-08	9.9032e-08	1.287e-07	1.6241e-07	2.0033e-07	2.4268e-07	2.897e-07	3.4171e-07	3.9903e-07	4.6208e-07	5.3127e-07	6.071e-07	6.9012e-07	7.8093e-07	8.8018e-07	9.8949e-07	1.1121e-06	1.2466e-06	1.3946e-06	1.5632e-06	1.7493e-06	1.9546e-06	2.1811e-06	2.431e-06	2.7068e-06	3.0111e-06	3.3468e-06	3.7172e-06	4.1259e-06	4.5767e-06	5.0741e-06	5.6229e-06	6.2282e-06	6.8961e-06	7.633e-06	8.4459e-06	9.3427e-06	1.0332e-05	1.1449e-05	1.2831e-05	1.4379e-05	1.6112e-05	1.8052e-05	2.0225e-05
0	4.1566e-10	1.6289e-09	3.5928e-09	6.2663e-09	9.6159e-09	1.3616e-08	1.825e-08	2.3513e-08	2.9407e-08	3.5948e-08	4.3167e-08	5.109e-08	5.9779e-08	6.9285e-08	7.9682e-08	9.1067e-08	1.0352e-07	1.1717e-07	1.3215e-07	1.4859e-07	1.6666e-07	1.8654e-07	2.0842e-07	2.3255e-07	2.5915e-07	2.8849e-07	3.2091e-07	3.5669e-07	3.9623e-07	4.3996e-07	4.8826e-07	5.4168e-07	6.008e-07	6.6613e-07	7.3843e-07	8.1843e-07	9.0689e-07	1.0048e-06	1.1131e-06	1.2329e-06	1.3656e-06	1.5123e-06	1.6746e-06	1.8543e-06	2.053e-06	2.2728e-06	2.5163e-06	2.7854e-06	3.0833e-06
0	1.9226e-05	7.521e-05	0.00016574	0.00028904	0.00044373	0.00062878	0.00084352	0.0010876	0.0013608	0.0016633	0.0019957	0.0023583	0.0027523	0.0031784	0.0036382	0.004133	0.0046645	0.0052345	0.0058451	0.0064983	0.0071968	0.0079429	0.0087396	0.0095897	0.010496	0.011463	0.012494	0.013591	0.01476	0.016004	0.017328	0.018736	0.020232	0.021823	0.023513	0.025307	0.027212	0.029231	0.031373	0.033642	0.036045	0.038589	0.04128	0.044125	0.047131	0.050569	0.054967	0.05968	0.064719
-10	-2.0125	-1.4267	-1.0905	-0.85614	-0.6773	-0.53327	-0.41295	-0.30967	-0.2191	-0.13825	-0.064973	0.0023103	0.064851	0.12358	0.17928	0.23196	0.28203	0.32972	0.37595	0.42105	0.46524	0.50867	0.55154	0.59397	0.63602	0.67784	0.71946	0.76092	0.8023	0.84359	0.88484	0.92608	0.96728	1.0085	1.0497	1.0909	1.1321	1.1734	1.2146	1.2559	1.2965	1.3345	1.3725	1.4105	1.4485	1.4865	1.5245	1.5625	1.6006
-10	-0.38819	0.031983	0.29103	0.45942	0.58105	0.67466	0.75126	0.81584	0.87169	0.92126	0.96613	1.0074	1.0459	1.0822	1.1167	1.1499	1.1819	1.2151	1.248	1.2804	1.3124	1.3442	1.3757	1.407	1.4382	1.4692	1.5002	1.5311	1.5619	1.5926	1.6233	1.654	1.6846	1.7153	1.7459	1.7765	1.807	1.8376	1.8682	1.8987	1.9293	1.9598	1.9904	2.0209	2.0514	2.082	2.1125	2.1431	2.1736
5.5307	5.5307	5.5307	5.5307	5.5307	5.5307	5.5307	5.5307	5.5307	5.5307	5.5307	5.5307	5.5307	5.5307	5.5307	5.5307	5.5307	5.5307	5.5307	5.5307	5.5307	5.5307	5.5307	5.5307	5.5307	5.5307	5.5307	5.5307	5.5307	5.5307	5.5307	5.5307	5.5307	5.5307	5.5307	5.5307	5.5307	5.5307	5.5307	5.5307	5.5307	5.5307	5.5307	5.5307	5.5307	5.5307	5.5307	5.5307	5.5307	5.5307
5.7278	5.7278	5.7278	5.7278	5.7278	5.7278	5.7278	5.7278	5.7278	5.7278	5.7278	5.7278	5.7278	5.7278	5.7278	5.7278	5.7278	5.7278	5.7278	5.7278	5.7278	5.7278	5.7278	5.7278	5.7278	5.7278	5.7278	5.7278	5.7278	5.7278	5.7278	5.7278	5.7278	5.7278	5.7278	5.7278	5.7278	5.7278	5.7278	5.7278	5.7278	5.7278	5.7278	5.7278	5.7278	5.7278	5.7278	5.7278	5.7278	5.7278
[truncated: 1,201 more columns]
