# Supplementary material for: Dynamically linking influenza virus infection kinetics, lung injury, inflammation, and disease severity
Source: eLife. 2021 Jul 20;10:e68864. doi: 10.7554/eLife.68864 (PMC8370774; doi:10.7554/eLife.68864)
Supplement: Source code 1. [file elife-68864-code1.zip › SourceCodeFiles/TC1_Bounds.csv]

p	-1.0	3.0
c	0.0	3.0
beta	-6.0	-1.0
k	4.0	6.0
delta	0.05	1.0
deltaE	0.01	2.0
Kd	2.0	6.0
xi	2.0	6.0
KE	3.0	6.0
eta	-8	-6
dE	0.05	2.0
zeta	0.01	1.0
Estar	5.47982	5.72779
tauE	2.0	6.0
tauM	3.0	4.0
T	1.0e+07	1.0e+07
I1	75	75
I2	0.0	0.0
V	0.0	0.0
E	0.0	0.0
M	0.0	0.0
