# Supplementary material for: Dynamically linking influenza virus infection kinetics, lung injury, inflammation, and disease severity
Source: eLife. 2021 Jul 20;10:e68864. doi: 10.7554/eLife.68864 (PMC8370774; doi:10.7554/eLife.68864)
Supplement: Source code 1. [file elife-68864-code1.zip › SourceCodeFiles/AIsmax_CIpred.txt]

   0.0000000e+00   3.9370498e-07   7.7718737e-07   1.1553808e-06   1.5336374e-06   1.9167120e-06   2.3091961e-06   2.7157478e-06   3.1408052e-06   3.5889634e-06   4.0665226e-06   4.5833080e-06   5.1439425e-06   5.7526514e-06   6.4443058e-06   7.2071146e-06   8.0507402e-06   8.9841654e-06   1.0018650e-05   1.1166321e-05   1.2438995e-05   1.3852567e-05   1.5497190e-05   1.7353899e-05   1.9434608e-05   2.1767022e-05   2.4378182e-05   2.7305297e-05   3.0582733e-05   3.4253144e-05   3.8366489e-05   4.2969176e-05   4.8126413e-05   5.3901053e-05   6.0364734e-05   6.7608098e-05   7.5712087e-05   8.4789380e-05   9.4955998e-05   1.0633185e-04   1.1907934e-04   1.3334381e-04   1.4931586e-04   1.6720955e-04   1.8722761e-04   2.0965509e-04   2.3476154e-04   2.6286203e-04   2.9434866e-04   3.2957226e-04   3.6902420e-04   4.1320549e-04   4.6263817e-04   5.1802662e-04   5.7999943e-04   6.4938448e-04   7.2710837e-04   8.1404881e-04   9.1143992e-04   1.0204482e-03   1.1424342e-03   1.2790938e-03   1.4319408e-03   1.6030920e-03   1.7947132e-03   2.0090433e-03   2.2491132e-03   2.5176311e-03   2.8181274e-03   3.1545897e-03   3.5307520e-03   3.9518666e-03   4.4229412e-03   4.9496810e-03   5.5393032e-03   6.1981936e-03   6.9351692e-03   7.7594263e-03   8.6801361e-03   9.7098643e-03   1.0859982e-02   1.2144547e-02   1.3580105e-02   1.5181504e-02   1.6969458e-02   1.8964523e-02   2.1187952e-02   2.3667984e-02   2.6429460e-02   2.9503671e-02   3.2926280e-02   3.6728730e-02   4.0954158e-02   4.5645308e-02   5.0843480e-02   5.6603678e-02   6.2974846e-02   7.0010149e-02   7.7774727e-02   8.6321831e-02   9.5714532e-02   1.0602380e-01   1.1730339e-01   1.2961736e-01   1.4303536e-01   1.5760251e-01   1.7336800e-01   1.9038750e-01   2.0868577e-01   2.2827274e-01   2.4916938e-01   2.7138048e-01   2.9485043e-01   3.1954624e-01   3.4542628e-01   3.7237166e-01   4.0029879e-01   4.2911716e-01   4.5865415e-01   4.8880226e-01   5.1941090e-01   5.5031219e-01   5.8140365e-01   6.1249302e-01   6.4349075e-01   6.7428390e-01   7.0472193e-01   7.3478309e-01   7.6438127e-01   7.9342696e-01   8.2192033e-01   8.4980951e-01   8.7707126e-01   9.0369692e-01   9.2968752e-01   9.5504926e-01   9.7979233e-01   1.0039305e+00   1.0274799e+00   1.0504580e+00   1.0728830e+00   1.0947736e+00   1.1161485e+00   1.1370261e+00   1.1574246e+00   1.1773615e+00   1.1968540e+00   1.2159186e+00   1.2345712e+00   1.2528272e+00   1.2707015e+00   1.2882082e+00   1.3053611e+00   1.3221733e+00   1.3386574e+00   1.3548256e+00   1.3706896e+00   1.3862606e+00   1.4015494e+00   1.4165663e+00   1.4313213e+00   1.4458239e+00   1.4600835e+00   1.4741086e+00   1.4879080e+00   1.5014897e+00   1.5148615e+00   1.5280310e+00   1.5410054e+00   1.5537917e+00   1.5663965e+00   1.5788263e+00   1.5910872e+00   1.6031851e+00   1.6151259e+00   1.6269148e+00   1.6385572e+00   1.6500581e+00   1.6614226e+00   1.6726559e+00   1.6837621e+00   1.6947447e+00   1.7056077e+00   1.7163558e+00   1.7269948e+00   1.7375276e+00   1.7479567e+00   1.7582849e+00   1.7685148e+00   1.7786490e+00   1.7886902e+00   1.7986430e+00   1.8085120e+00   1.8182991e+00   1.8280062e+00   1.8376353e+00   1.8471883e+00   1.8566670e+00   1.8660733e+00   1.8754100e+00   1.8846811e+00   1.8938883e+00   1.9030328e+00   1.9121161e+00   1.9211395e+00   1.9301044e+00   1.9390121e+00   1.9478643e+00   1.9566639e+00   1.9654126e+00   1.9741113e+00   1.9827610e+00   1.9913626e+00   1.9999173e+00   2.0084259e+00   2.0168894e+00   2.0253099e+00   2.0336889e+00   2.0420270e+00   2.0503251e+00   2.0585839e+00   2.0668039e+00   2.0749861e+00   2.0831311e+00   2.0912399e+00   2.0993141e+00   2.1073542e+00   2.1153608e+00   2.1233343e+00   2.1312754e+00   2.1391844e+00   2.1470620e+00   2.1549088e+00   2.1627259e+00   2.1705138e+00   2.1782730e+00   2.1860038e+00   2.1937066e+00   2.2013818e+00   2.2090298e+00   2.2166509e+00   2.2242460e+00   2.2318156e+00   2.2393599e+00   2.2468793e+00   2.2543741e+00   2.2618445e+00   2.2692907e+00   2.2767132e+00   2.2841124e+00   2.2914887e+00   2.2988424e+00   2.3061737e+00   2.3134829e+00   2.3207700e+00   2.3280355e+00   2.3352794e+00   2.3425020e+00   2.3497038e+00   2.3568850e+00   2.3640457e+00   2.3711861e+00   2.3783064e+00   2.3854067e+00   2.3924872e+00   2.3995480e+00   2.4065894e+00   2.4136118e+00   2.4206151e+00   2.4275995e+00   2.4345652e+00   2.4415123e+00   2.4484408e+00   2.4553510e+00   2.4622430e+00   2.4691170e+00   2.4759731e+00   2.4828114e+00   2.4896320e+00   2.4964351e+00   2.5032207e+00   2.5099888e+00   2.5167397e+00   2.5234735e+00   2.5301904e+00   2.5368902e+00   2.5435733e+00   2.5502396e+00   2.5568892e+00   2.5635222e+00   2.5701387e+00   2.5767388e+00   2.5833226e+00   2.5898902e+00   2.5964416e+00   2.6029770e+00   2.6094963e+00   2.6159996e+00   2.6224870e+00   2.6289587e+00   2.6354146e+00   2.6418549e+00   2.6482796e+00   2.6546887e+00   2.6610823e+00   2.6674606e+00   2.6738234e+00   2.6801709e+00   2.6865032e+00   2.6928203e+00   2.6991223e+00   2.7054093e+00   2.7116812e+00   2.7179381e+00   2.7241800e+00   2.7304071e+00   2.7366194e+00   2.7428170e+00   2.7489998e+00   2.7551679e+00   2.7613214e+00   2.7674603e+00   2.7735847e+00   2.7796946e+00   2.7857900e+00   2.7918710e+00   2.7979377e+00   2.8039901e+00   2.8100282e+00   2.8160520e+00   2.8220617e+00   2.8280571e+00   2.8340385e+00   2.8400058e+00   2.8459591e+00   2.8518984e+00   2.8578237e+00   2.8637352e+00   2.8696327e+00   2.8755164e+00   2.8813863e+00   2.8872424e+00   2.8930848e+00   2.8989134e+00   2.9047285e+00   2.9105299e+00   2.9163177e+00   2.9220919e+00   2.9278527e+00   2.9335999e+00   2.9393338e+00   2.9450541e+00   2.9507612e+00   2.9564548e+00   2.9621352e+00   2.9678022e+00   2.9734560e+00   2.9790966e+00   2.9847240e+00   2.9903383e+00   2.9959394e+00   3.0015275e+00   3.0071025e+00   3.0126645e+00   3.0182135e+00   3.0237495e+00   3.0292726e+00   3.0347828e+00   3.0402801e+00   3.0457646e+00   3.0512362e+00   3.0566951e+00   3.0621849e+00   3.0685284e+00   3.0748605e+00   3.0811812e+00   3.0874905e+00   3.0937885e+00   3.1000751e+00   3.1063504e+00   3.1126145e+00   3.1188672e+00   3.1251087e+00   3.1313390e+00   3.1375580e+00   3.1437659e+00   3.1499626e+00   3.1561481e+00   3.1623224e+00   3.1684857e+00   3.1746379e+00   3.1807789e+00   3.1869090e+00   3.1930279e+00   3.1991359e+00   3.2052328e+00   3.2113188e+00   3.2173937e+00   3.2234578e+00   3.2295108e+00   3.2355530e+00   3.2415843e+00   3.2476047e+00   3.2536142e+00   3.2596129e+00   3.2656007e+00   3.2715778e+00   3.2775440e+00   3.2834995e+00   3.2894442e+00   3.2953782e+00   3.3013014e+00   3.3072140e+00   3.3131158e+00   3.3190070e+00   3.3248875e+00   3.3307574e+00   3.3366167e+00   3.3424653e+00   3.3483034e+00   3.3541308e+00   3.3599478e+00   3.3657542e+00   3.3715500e+00   3.3773354e+00   3.3831102e+00   3.3888746e+00   3.3946285e+00   3.4003720e+00   3.4061050e+00   3.4118276e+00   3.4175398e+00   3.4232416e+00   3.4289331e+00   3.4346141e+00   3.4402849e+00   3.4459453e+00   3.4515954e+00   3.4572351e+00   3.4628646e+00   3.4684838e+00   3.4740927e+00   3.4796914e+00   3.4852798e+00   3.4908580e+00   3.4964259e+00   3.5019836e+00   3.5075311e+00   3.5130684e+00   3.5185955e+00   3.5241125e+00   3.5296192e+00   3.5351157e+00   3.5406021e+00   3.5460783e+00   3.5515444e+00   3.5570002e+00   3.5624459e+00   3.5678814e+00   3.5733068e+00   3.5787220e+00   3.5841270e+00   3.5895218e+00   3.5949065e+00   3.6002809e+00   3.6056452e+00   3.6109992e+00   3.6163431e+00   3.6216767e+00   3.6270001e+00   3.6323132e+00   3.6376160e+00   3.6429086e+00   3.6481909e+00   3.6534629e+00   3.6587246e+00   3.6639759e+00   3.6692169e+00   3.6744475e+00   3.6796677e+00   3.6848775e+00   3.6900768e+00   3.6952657e+00   3.7004441e+00   3.7056120e+00   3.7107693e+00   3.7159162e+00   3.7210524e+00   3.7261781e+00   3.7312931e+00   3.7363974e+00   3.7414911e+00   3.7465740e+00   3.7516462e+00   3.7567077e+00   3.7617583e+00   3.7667981e+00   3.7718271e+00   3.7768451e+00   3.7818523e+00   3.7868485e+00   3.7918337e+00   3.7968078e+00   3.8017710e+00   3.8067230e+00   3.8116640e+00   3.8165937e+00   3.8215123e+00   3.8264197e+00   3.8313158e+00   3.8362006e+00   3.8410741e+00   3.8459362e+00   3.8507869e+00   3.8556262e+00   3.8604540e+00   3.8652703e+00   3.8700750e+00   3.8748681e+00   3.8796496e+00   3.8844194e+00   3.8891775e+00   3.8939239e+00   3.8986584e+00   3.9033812e+00   3.9080920e+00   3.9127909e+00   3.9174779e+00   3.9221529e+00   3.9268158e+00   3.9314667e+00   3.9361054e+00   3.9407320e+00   3.9453463e+00   3.9499484e+00   3.9545382e+00   3.9591156e+00   3.9636807e+00   3.9682333e+00   3.9727735e+00   3.9773011e+00   3.9818161e+00   3.9863186e+00   3.9908084e+00   3.9952854e+00   3.9997498e+00   4.0042013e+00   4.0086400e+00   4.0130658e+00   4.0174787e+00   4.0218785e+00   4.0262654e+00   4.0306391e+00   4.0349998e+00   4.0393473e+00   4.0436815e+00   4.0480025e+00   4.0523101e+00   4.0566044e+00   4.0608853e+00   4.0651527e+00   4.0694065e+00   4.0736469e+00   4.0778736e+00   4.0820866e+00   4.0862859e+00   4.0904715e+00   4.0946432e+00   4.0988011e+00   4.1029451e+00   4.1070751e+00   4.1111911e+00   4.1152930e+00   4.1193808e+00   4.1234544e+00   4.1275138e+00   4.1315590e+00   4.1355898e+00   4.1396063e+00   4.1436083e+00   4.1475958e+00   4.1515688e+00   4.1555273e+00   4.1594711e+00   4.1634002e+00   4.1673146e+00   4.1712142e+00   4.1750989e+00   4.1789688e+00   4.1828237e+00   4.1866636e+00   4.1904884e+00   4.1942982e+00   4.1980928e+00   4.2018721e+00   4.2056362e+00   4.2093850e+00   4.2131185e+00   4.2168365e+00   4.2205390e+00   4.2242260e+00   4.2278974e+00   4.2315532e+00   4.2351933e+00   4.2388177e+00   4.2424263e+00   4.2460190e+00   4.2495958e+00   4.2531567e+00   4.2567015e+00   4.2602303e+00   4.2637430e+00   4.2672395e+00   4.2707198e+00   4.2741838e+00   4.2776315e+00   4.2810628e+00   4.2844777e+00   4.2878761e+00   4.2912579e+00   4.2946232e+00   4.2979718e+00   4.3013037e+00   4.3046189e+00   4.3079172e+00   4.3111987e+00   4.3144633e+00   4.3177110e+00   4.3209416e+00   4.3241551e+00   4.3273515e+00   4.3305308e+00   4.3336928e+00   4.3368375e+00   4.3399650e+00   4.3430750e+00   4.3461676e+00   4.3492427e+00   4.3523003e+00   4.3553402e+00   4.3583626e+00   4.3613672e+00   4.3643541e+00   4.3673232e+00   4.3702745e+00   4.3732079e+00   4.3761233e+00   4.3790207e+00   4.3819000e+00   4.3847613e+00   4.3876044e+00   4.3904293e+00   4.3932359e+00   4.3960243e+00   4.3987943e+00   4.4015459e+00   4.4042790e+00   4.4069937e+00   4.4096898e+00   4.4123673e+00   4.4150261e+00   4.4176663e+00   4.4202877e+00   4.4228904e+00   4.4254741e+00   4.4280390e+00   4.4305850e+00   4.4331120e+00   4.4356200e+00   4.4381088e+00   4.4405786e+00   4.4430292e+00   4.4454606e+00   4.4478727e+00   4.4502655e+00   4.4526390e+00   4.4549930e+00   4.4573277e+00   4.4596428e+00   4.4619384e+00   4.4642145e+00   4.4664709e+00   4.4687076e+00   4.4709247e+00   4.4731220e+00   4.4752995e+00   4.4774572e+00   4.4795950e+00   4.4817129e+00   4.4838108e+00   4.4858887e+00   4.4879466e+00   4.4899844e+00   4.4920021e+00   4.4939996e+00   4.4959769e+00   4.4979340e+00   4.4998708e+00   4.5017873e+00   4.5036835e+00   4.5055592e+00   4.5074145e+00   4.5092493e+00   4.5110636e+00   4.5128574e+00   4.5146306e+00   4.5163832e+00   4.5181152e+00   4.5198264e+00   4.5217929e+00   4.5238923e+00   4.5259685e+00   4.5280212e+00   4.5300506e+00   4.5320564e+00   4.5340387e+00   4.5359975e+00   4.5379327e+00   4.5398442e+00   4.5417321e+00   4.5435962e+00   4.5454366e+00   4.5472532e+00   4.5490459e+00   4.5508147e+00   4.5525597e+00   4.5542806e+00   4.5559776e+00   4.5576506e+00   4.5592995e+00   4.5609242e+00   4.5625249e+00   4.5641013e+00   4.5656536e+00   4.5671816e+00   4.5686853e+00   4.5701647e+00   4.5716197e+00   4.5730504e+00   4.5744567e+00   4.5758385e+00   4.5771958e+00   4.5785286e+00   4.5798369e+00   4.5811206e+00   4.5823797e+00   4.5836142e+00   4.5848240e+00   4.5860092e+00   4.5871696e+00   4.5883053e+00   4.5894162e+00   4.5905023e+00   4.5915636e+00   4.5926001e+00   4.5936117e+00   4.5945984e+00   4.5955601e+00   4.5964970e+00   4.5974089e+00   4.5982958e+00   4.5991577e+00   4.5999946e+00   4.6008064e+00   4.6015932e+00   4.6023549e+00   4.6030915e+00   4.6038030e+00   4.6044894e+00   4.6051506e+00   4.6057867e+00   4.6063976e+00   4.6069833e+00   4.6075438e+00   4.6080791e+00   4.6085891e+00   4.6090740e+00   4.6095336e+00   4.6099679e+00   4.6103770e+00   4.6107608e+00   4.6111194e+00   4.6114527e+00   4.6117607e+00   4.6120434e+00   4.6123009e+00   4.6125331e+00   4.6127400e+00   4.6129217e+00   4.6130782e+00   4.6132094e+00   4.6133155e+00   4.6133965e+00   4.6134524e+00   4.6134836e+00   4.6134914e+00   4.6134914e+00   4.6134914e+00   4.6134914e+00   4.6134914e+00   4.6134914e+00   4.6134914e+00   4.6134914e+00   4.6134914e+00   4.6134914e+00   4.6134914e+00   4.6134914e+00   4.6134914e+00   4.6134914e+00   4.6134914e+00   4.6134914e+00   4.6134914e+00   4.6134914e+00   4.6134914e+00   4.6134914e+00   4.6134914e+00   4.6134914e+00   4.6134914e+00   4.6134914e+00   4.6134914e+00   4.6134914e+00   4.6134914e+00   4.6134914e+00   4.6134914e+00   4.6134914e+00   4.6134914e+00   4.6134914e+00   4.6134914e+00   4.6134914e+00   4.6134914e+00   4.6134914e+00   4.6134914e+00   4.6134914e+00   4.6134914e+00   4.6134914e+00   4.6134914e+00   4.6134914e+00   4.6134914e+00   4.6134914e+00   4.6134914e+00   4.6134914e+00   4.6134914e+00   4.6134914e+00   4.6134914e+00   4.6134914e+00   4.6134914e+00   4.6134914e+00   4.6134914e+00   4.6134914e+00   4.6134914e+00   4.6134914e+00   4.6134914e+00   4.6134914e+00   4.6134914e+00   4.6134914e+00   4.6134914e+00   4.6134914e+00   4.6134914e+00   4.6134914e+00   4.6134914e+00   4.6134914e+00   4.6134914e+00   4.6134914e+00   4.6134914e+00   4.6134914e+00   4.6134914e+00   4.6134914e+00   4.6134914e+00   4.6134914e+00   4.6134914e+00   4.6134914e+00   4.6134914e+00   4.6134914e+00   4.6134914e+00   4.6134914e+00   4.6134914e+00   4.6134914e+00   4.6134914e+00   4.6134914e+00   4.6134914e+00   4.6134914e+00   4.6134914e+00   4.6134914e+00   4.6134914e+00   4.6134914e+00   4.6134914e+00   4.6134914e+00   4.6134914e+00   4.6134914e+00   4.6134914e+00   4.6134914e+00   4.6134914e+00   4.6134914e+00   4.6134914e+00   4.6134914e+00   4.6134914e+00   4.6134914e+00   4.6134914e+00   4.6134914e+00   4.6134914e+00   4.6134914e+00   4.6134914e+00   4.6134914e+00   4.6134914e+00   4.6134914e+00   4.6134914e+00   4.6134914e+00   4.6134914e+00   4.6134914e+00   4.6134914e+00   4.6134914e+00   4.6134914e+00   4.6134914e+00   4.6134914e+00   4.6134914e+00   4.6134914e+00   4.6134914e+00   4.6134914e+00   4.6134914e+00   4.6134914e+00   4.6134914e+00   4.6134914e+00   4.6134914e+00   4.6134914e+00   4.6134914e+00   4.6134914e+00   4.6134914e+00   4.6134914e+00   4.6134914e+00   4.6134914e+00   4.6134914e+00   4.6134914e+00   4.6134914e+00   4.6134914e+00   4.6134914e+00   4.6134914e+00   4.6134914e+00   4.6134914e+00   4.6134914e+00   4.6134914e+00   4.6134914e+00   4.6134914e+00   4.6134914e+00   4.6134914e+00   4.6134914e+00   4.6134914e+00   4.6134914e+00   4.6134914e+00   4.6134914e+00   4.6134914e+00   4.6134914e+00   4.6134914e+00   4.6134914e+00   4.6134914e+00   4.6134914e+00   4.6134914e+00   4.6134914e+00   4.6134914e+00   4.6134914e+00   4.6134914e+00   4.6134914e+00   4.6134914e+00   4.6134914e+00   4.6134914e+00   4.6134914e+00   4.6134914e+00   4.6134914e+00   4.6134914e+00   4.6134914e+00   4.6134914e+00   4.6134914e+00   4.6134914e+00   4.6134914e+00   4.6134914e+00   4.6134914e+00   4.6134914e+00   4.6134914e+00   4.6134914e+00   4.6134914e+00   4.6134914e+00   4.6134914e+00   4.6134914e+00   4.6134914e+00   4.6134914e+00   4.6134914e+00   4.6134914e+00   4.6134914e+00   4.6134914e+00   4.6134914e+00   4.6134914e+00   4.6134914e+00   4.6134914e+00   4.6134914e+00   4.6134914e+00   4.6134914e+00   4.6134914e+00   4.6134914e+00   4.6134914e+00   4.6134914e+00   4.6134914e+00   4.6134914e+00   4.6134914e+00   4.6134914e+00   4.6134914e+00   4.6134914e+00   4.6134914e+00   4.6134914e+00   4.6134914e+00   4.6134914e+00   4.6134914e+00   4.6134914e+00   4.6134914e+00   4.6134914e+00   4.6134914e+00   4.6134914e+00   4.6134914e+00   4.6134914e+00   4.6134914e+00   4.6134914e+00   4.6134914e+00   4.6134914e+00   4.6134914e+00   4.6134914e+00   4.6134914e+00   4.6134914e+00   4.6134914e+00   4.6134914e+00   4.6134914e+00   4.6134914e+00   4.6134914e+00   4.6134914e+00   4.6134914e+00   4.6134914e+00   4.6134914e+00   4.6134914e+00   4.6134914e+00   4.6134914e+00   4.6134914e+00   4.6134914e+00   4.6134914e+00   4.6134914e+00   4.6134914e+00   4.6134914e+00   4.6134914e+00   4.6134914e+00   4.6134914e+00   4.6134914e+00   4.6134914e+00   4.6134914e+00   4.6134914e+00   4.6134914e+00   4.6134914e+00   4.6134914e+00   4.6134914e+00   4.6134914e+00   4.6134914e+00   4.6134914e+00   4.6134914e+00   4.6134914e+00   4.6134914e+00   4.6134914e+00   4.6134914e+00   4.6134914e+00   4.6134914e+00   4.6134914e+00   4.6134914e+00   4.6134914e+00   4.6134914e+00   4.6134914e+00   4.6134914e+00   4.6134914e+00   4.6134914e+00   4.6134914e+00   4.6134914e+00   4.6134914e+00   4.6134914e+00   4.6134914e+00   4.6134914e+00   4.6134914e+00   4.6134914e+00   4.6134914e+00   4.6134914e+00   4.6134914e+00   4.6134914e+00   4.6134914e+00   4.6134914e+00   4.6134914e+00   4.6134914e+00   4.6134914e+00   4.6134914e+00   4.6134914e+00   4.6134914e+00   4.6134914e+00   4.6134914e+00   4.6134914e+00   4.6134914e+00   4.6134914e+00   4.6134914e+00   4.6134914e+00   4.6134914e+00   4.6134914e+00   4.6134914e+00   4.6134914e+00   4.6134914e+00   4.6134914e+00   4.6134914e+00   4.6134914e+00   4.6134914e+00   4.6134914e+00   4.6134914e+00   4.6134914e+00   4.6134914e+00   4.6134914e+00   4.6134914e+00   4.6134914e+00   4.6134914e+00   4.6134914e+00   4.6134914e+00   4.6134914e+00   4.6134914e+00   4.6134914e+00   4.6134914e+00   4.6134914e+00   4.6134914e+00   4.6134914e+00   4.6134914e+00   4.6134914e+00   4.6134914e+00   4.6134914e+00   4.6134914e+00   4.6134914e+00   4.6134914e+00   4.6134914e+00   4.6134914e+00   4.6134914e+00   4.6134914e+00   4.6134914e+00   4.6134914e+00   4.6134914e+00   4.6134914e+00   4.6134914e+00   4.6134914e+00   4.6134914e+00   4.6134914e+00   4.6134914e+00   4.6134914e+00   4.6134914e+00   4.6134914e+00   4.6134914e+00   4.6134914e+00   4.6134914e+00   4.6134914e+00   4.6134914e+00   4.6134914e+00   4.6134914e+00   4.6134914e+00   4.6134914e+00   4.6134914e+00   4.6134914e+00   4.6134914e+00   4.6134914e+00   4.6134914e+00   4.6134914e+00   4.6134914e+00   4.6134914e+00   4.6134914e+00   4.6134914e+00   4.6134914e+00   4.6134914e+00   4.6134914e+00   4.6134914e+00   4.6134914e+00   4.6134914e+00   4.6134914e+00   4.6134914e+00   4.6134914e+00   4.6134914e+00   4.6134914e+00   4.6134914e+00   4.6134914e+00   4.6134914e+00   4.6134914e+00   4.6134914e+00   4.6134914e+00   4.6134914e+00   4.6134914e+00   4.6134914e+00   4.6134914e+00   4.6134914e+00   4.6134914e+00   4.6134914e+00   4.6134914e+00   4.6134914e+00   4.6134914e+00   4.6134914e+00   4.6134914e+00   4.6134914e+00   4.6134914e+00   4.6134914e+00   4.6134914e+00   4.6134914e+00
