# Supplementary material for: Dynamically linking influenza virus infection kinetics, lung injury, inflammation, and disease severity
Source: eLife. 2021 Jul 20;10:e68864. doi: 10.7554/eLife.68864 (PMC8370774; doi:10.7554/eLife.68864)
Supplement: Source code 1. [file elife-68864-code1.zip › SourceCodeFiles/params.0618.txt]

   1.4930255e+00   1.2135419e+01   3.6632650e-05   5.0611670e+00   3.0111316e-01  5.73760866e+00   1.3107476e+02   2.8830178e+03   2.1604236e+06   3.54210275e-07   1.06430971e+00   3.1770546e-02   3.22518935e+00   3.2625146e+00   6.0118946e+02   6.4574649e+02
