# Supplementary material for: Dynamically linking influenza virus infection kinetics, lung injury, inflammation, and disease severity
Source: eLife. 2021 Jul 20;10:e68864. doi: 10.7554/eLife.68864 (PMC8370774; doi:10.7554/eLife.68864)
Supplement: Source code 1. [file elife-68864-code1.zip › SourceCodeFiles/v2rgb.m]

function rgb = v2rgb( v, vs )

%%% Taken from http://stackoverflow.com/questions/11642826/use-matlab-colour-scheme-to-convert-float-to-rgb


minV = min(vs);
maxV = max(vs);

v = (v - minV)/(maxV - minV);
cm = colormap('jet');% 'parula' 'jet' 'cool' 'spring' 'winter' 'copper'
%cm = colormap('hsv');
colorID = max(1, sum(v > [0:1/length(cm(:,1)):1]));

% color ID has max value of 64

rgb = cm(colorID,:);

end
