# Supplementary material for: Dynamically linking influenza virus infection kinetics, lung injury, inflammation, and disease severity
Source: eLife. 2021 Jul 20;10:e68864. doi: 10.7554/eLife.68864 (PMC8370774; doi:10.7554/eLife.68864)
Supplement: Source code 1. [file elife-68864-code1.zip › SourceCodeFiles/ChiSquare.txt]

2.3147	0.085432	1.1037	-4.3317	5.7567	0.26676	1.6137	2.3611	3.5416	4.9488	-6.4632	1.3598	0.33974	5.658	3.6745	3.811
2.3368	1.2805	1.8829	-4.9338	4.4835	0.44902	0.49387	3.7427	4.063	3.8485	-6.295	1.8483	0.32036	5.6497	4.4482	3.7132
2.1154	0.12399	1.0235	-4.4061	5.2683	0.27456	1.911	3.8781	3.7417	3.8255	-6.5122	1.1937	0.27101	5.6229	3.8676	3.908
2.2492	-0.020346	1.0206	-4.2486	5.5387	0.23904	2	4.619	3.455	3.7005	-6.4327	1.6568	0.29051	5.6543	3.6537	3.302
1.7096	0.70047	1.7062	-4.6041	5.7215	0.23687	1.4699	4.5218	3.1813	4.0091	-6.5917	0.96923	0.22725	5.6293	3.0801	3.3353
1.6275	0.17586	1.1371	-4.4691	5.155	0.22021	1.6492	3.9149	3.6132	4.0678	-6.526	1.3091	0.25262	5.6219	3.2437	3.8558
2.0427	0.24227	1.3684	-4.278	5.2448	0.22146	1.6056	3.967	4.168	5.8782	-6.3915	1.9281	0.40554	5.6643	3.6268	3.2621
1.7384	0.40139	1.432	-4.5884	5.7441	0.23707	1.321	2.565	4.0072	4.283	-6.4814	1.5699	0.15522	5.6039	3.6761	3.2823
2.0675	1.4174	2.4836	-4.5621	4.4987	0.20416	1.463	4.575	4.5307	5.8691	-6.4801	1.6992	0.25714	5.6133	3.5272	3.4618
2.2264	0.21904	1.1862	-4.3417	4.5776	0.33916	1.1279	4.1156	2.2753	3.2301	-6.6317	0.45532	0.18754	5.6624	2.7099	3.5726
2.3467	0.10516	0.95907	-4.5408	5.4841	0.32145	1.0992	4.3777	3.6859	4.5499	-6.6384	0.73513	0.15768	5.6049	3.091	3.3312
2.2666	1.1535	2.2225	-4.5277	4.8561	0.26118	1.6531	5.2335	3.7008	4.9306	-6.4854	1.3511	0.20394	5.6661	3.4525	3.5116
2.2918	1.0517	1.8844	-4.8587	5.0634	0.33666	0.83878	2.5356	3.2281	5.2919	-6.4686	0.99356	0.2353	5.7056	2.8308	3.4504
2.0726	-0.061869	0.88839	-4.1954	4.5341	0.25062	1.9524	3.6779	3.8026	5.3568	-6.5934	0.93448	0.15221	5.6478	3.3544	3.6829
1.9798	0.94743	1.9264	-4.6136	4.0978	0.21348	1.3413	4.5657	4.0805	4.2454	-6.5705	1.3128	0.2093	5.5932	3.4315	3.282
2.3037	-0.1056	0.85399	-4.1536	4.051	0.27003	2	3.0736	3.4281	3.5194	-6.401	1.6646	0.23662	5.6667	3.703	3.1082
2.3298	0.096604	0.99357	-4.3876	5.0458	0.34863	1.146	2.7017	3.3053	3.2834	-6.405	1.3842	0.22725	5.6577	3.7076	3
2.2142	0.10986	1.095	-4.307	4.899	0.27377	1.6207	4.5101	3.0924	4.3328	-6.573	0.87803	0.19325	5.672	3.2041	3.4366
1.6657	0.16234	1.206	-4.4252	5.0526	0.21932	1.7886	4.3839	3.5789	4.4418	-6.573	1.1349	0.3008	5.6492	3.2363	3.9637
2.1145	0.013169	0.95253	-4.3603	5.8761	0.28597	1.4384	4.3825	3.6005	5.1123	-6.603	0.83035	0.15068	5.6384	3.154	3.3633
1.9536	0.11658	0.99762	-4.3345	4.2857	0.32245	1.5165	4.2643	3.5013	4.6618	-6.4417	1.2792	0.33647	5.6581	3.6077	3.9971
1.8329	0.17932	1.1066	-4.3021	4.1942	0.29001	1.5732	4.3791	4.3173	5.1928	-6.4331	1.6111	0.27512	5.6142	4.1535	3.4383
2.2356	0.75618	1.768	-4.5839	4.1757	0.19812	1.7707	5.0404	3.5548	3.7374	-6.7047	0.76722	0.18886	5.5983	2.9567	3.8045
2.0482	-0.068913	0.87857	-4.1989	4.5153	0.302	1.5406	4.246	3.3255	5.0209	-6.4367	1.2803	0.3581	5.6641	3.3097	3.6836
1.508	0.35027	1.3765	-4.3548	4.4786	0.17628	1.7039	2	3.9053	3.1828	-6.7883	0.70174	0.14376	5.5759	3.5524	3.1452
1.9646	0.52117	1.6415	-4.3838	4.9978	0.13947	1.9044	2.9771	3.9063	3.3253	-6.7469	0.8996	0.16561	5.5835	3.5019	3.5184
2.3787	-0.010047	0.84881	-4.3423	4	0.30098	1.9636	3.2129	4.1632	5.0254	-6.3882	1.7525	0.30387	5.6269	3.861	3.1311
2.3372	1.3213	2.2645	-4.7054	5.3135	0.31289	0.80682	3.7603	3.6117	4.0031	-6.5765	0.92308	0.20865	5.6433	3.4828	3.6544
2.1462	0.1053	1.0825	-4.4187	5.1461	0.26622	1.2904	4.1849	3.4826	4.458	-6.7498	0.52675	0.19759	5.5929	2.9503	3.9637
2.2797	0.79671	1.8468	-4.4355	4.3466	0.27007	1.1247	3.5804	3.2443	3.2111	-6.679	0.6572	0.25214	5.64	3.2995	3.3286
2.3109	0.3493	1.3218	-4.4555	4.6316	0.27542	1.7652	5.2584	3.7955	4.9235	-6.4911	1.2983	0.17956	5.6574	3.6402	3.1346
1.6621	0.18463	1.1421	-4.4175	5.2271	0.26542	1.4692	2.2446	3.4398	4.53	-6.5235	1.1557	0.22952	5.6608	3.3128	3.2948
2.3092	0.68747	1.5521	-4.9244	5.801	0.33317	1.5448	2.8606	3.5971	4.1568	-6.356	1.7667	0.28915	5.6467	3.8055	3
1.9752	-0.14649	0.86464	-4.2022	5.577	0.23764	2	3.3367	3.7915	5.5064	-6.4882	1.3041	0.21927	5.6497	3.4295	3.3702
2.183	0.059506	1.0192	-4.2695	4	0.26506	1.872	2.9514	4.2458	5.5476	-6.5573	1.0821	0.21193	5.6173	3.8773	3.8872
2.1617	0.94985	2.0156	-4.5626	5.1438	0.21711	1.3085	4.2802	3.6349	3.6242	-6.4714	1.6013	0.28349	5.6328	3.4836	3.3433
2.0711	0.025474	0.99144	-4.2161	4.6928	0.21485	1.9834	2.1899	4.2764	5.8773	-6.6651	0.85603	0.18116	5.6253	3.423	3.5368
1.8924	-0.077939	0.80272	-4.1197	4.0005	0.31003	1.9992	2.3507	3.6215	5.1716	-6.3575	1.6484	0.23936	5.682	3.7716	3.2666
2.0514	-0.035511	0.9639	-4.2257	5.5395	0.25896	1.4537	3.4633	3.3934	3.4249	-6.3563	1.9852	0.24265	5.6666	3.9256	3.3413
2.2037	-0.11191	0.86885	-4.1437	4.8381	0.28462	1.9493	2.9251	3.4434	3.7438	-6.3517	1.866	0.23556	5.6614	3.9477	3.6827
2.354	0.60249	1.5694	-4.515	4.6889	0.37155	0.66453	3.7733	3.9655	3.7932	-6.3442	1.8509	0.35412	5.6301	4.1527	3.5893
1.7185	-0.2543	0.79339	-4.005	5.0237	0.25538	1.8859	5.0516	3.2822	4.8983	-6.3501	1.8875	0.30618	5.6826	3.5358	3.9388
2.2393	0.080421	1.1763	-4.2182	4.8167	0.22198	1.6972	3.8295	3.3295	4.0773	-6.4262	1.6635	0.24008	5.6598	3.6918	3.8182
1.9411	0.14115	1.0926	-4.3787	4.7665	0.26013	1.6282	2.8047	3.5331	3.9253	-6.4941	1.3226	0.29973	5.6497	3.5159	3.4825
1.8974	0.0040994	0.96314	-4.23	4.257	0.23032	1.9879	4.226	3.2275	3.4981	-6.4743	1.4213	0.20115	5.6816	3.2498	3.2551
2.1942	1.2678	2.1346	-4.7241	4.0853	0.40021	0.88587	3.3102	3.9637	3.5564	-6.5	1.1327	0.584	5.582	4.2654	3.4981
2.235	0.038138	0.91025	-4.2398	4.329	0.34181	1.3971	3.1594	3.1499	4.1534	-6.4144	1.2678	0.25723	5.6857	3.6385	3.9281
2.229	0.049311	0.97234	-4.3124	4.442	0.36206	1.0933	4.2264	3.5285	3.5221	-6.4634	1.1616	0.27035	5.6465	3.7726	3.9449
2.2204	0.11598	1.0917	-4.4192	5.4349	0.26628	1.8706	4.6157	3.9001	5.5635	-6.467	1.3588	0.30423	5.6606	3.3897	3.4388
2.1654	0.84109	1.9517	-4.4268	4.918	0.2423	1.2404	3.4592	3.2502	4.1398	-6.5022	1.2805	0.27269	5.6449	3.4213	3.96
2.2212	-0.043647	0.93887	-4.2177	4.5273	0.25213	1.9691	4.6929	2.926	3.5819	-6.5518	0.97898	0.20035	5.6713	3.0329	3.2776
2.2564	0.8106	1.3791	-5.0147	4.4173	0.59732	0.79515	3.0559	3.8026	4.7925	-7.7032	0.17932	0.78851	5.6467	3.0269	3
2.444	0.038854	0.95847	-4.3446	5.2287	0.31696	1.2107	2.8888	3.6206	4.9259	-6.6429	0.68793	0.21493	5.6213	3.4154	3.8513
2.2125	0.25945	1.1711	-4.449	4.2246	0.35206	0.70514	2.0485	4.0195	4.4158	-6.476	1.2541	0.18389	5.6266	3.6928	3.1818
2.0465	-0.078967	1.01	-4.0969	4.1167	0.20025	2	2.2911	3.6725	4.8777	-6.4557	1.6979	0.37752	5.6544	3.5084	3.9753
2.1654	0.27299	1.244	-4.529	5.351	0.3112	1.1815	3.3176	3.4757	4.0765	-6.4215	1.4729	0.31469	5.6653	3.7269	3.551
1.8017	0.12898	1.1777	-4.2614	4.7697	0.21441	1.8751	2.7789	3.6003	3.8025	-6.5087	1.4022	0.26179	5.6474	3.6858	3.5877
2.2381	0.010448	0.89662	-4.4308	5.1589	0.30779	1.7402	4.2457	3.6905	4.9248	-6.6151	0.75848	0.13648	5.6369	3.5415	3.587
2.079	0.39607	1.4892	-4.466	5.3284	0.19232	1.4684	3.9858	3.3519	4.2549	-6.4525	1.7295	0.31329	5.688	3.0819	3.8286
1.958	0.75083	1.7331	-4.6107	4.6618	0.22233	1.8068	4.5453	3.4118	3.6767	-6.5347	1.2403	0.31234	5.6524	3.493	3.6356
2.2974	1.3029	2.3199	-4.7142	5.7207	0.22558	1.3261	2.1691	4.574	5.767	-6.5346	1.4304	0.26884	5.6159	3.6339	3.8281
2.0416	-0.046476	0.86788	-4.1903	4.174	0.24417	2	2.8475	3.6441	3.1025	-6.6324	0.86779	0.23447	5.6166	3.5924	3.6242
1.9559	0.051221	1.0883	-4.234	4.5441	0.28165	1.7055	3.9053	3.6189	5.7582	-6.2918	1.9968	0.29322	5.6905	3.3121	3.4683
2.4038	0.80969	1.6847	-4.6582	4.7633	0.37845	0.6446	3.2907	3.5032	3.6117	-6.4599	1.1152	0.22999	5.6187	3.7866	3.1705
2.0972	0.50667	1.5263	-4.5063	5.8192	0.24994	1.2635	4.0125	3.3771	4.6745	-6.5189	1.2018	0.2859	5.669	3.3354	3.3568
2.217	1.6337	2.4572	-4.9142	5.3201	0.42065	1.284	4.311	3.5805	3.6252	-6.6039	0.74677	0.63109	5.658	3.8014	3.1869
1.9621	0.23719	1.2433	-4.3273	4.7675	0.19274	1.9899	4.415	3.4737	4.6186	-6.5542	1.2507	0.32181	5.6594	3.4113	3.9113
2.2128	0.39597	1.5403	-4.2476	4.052	0.22684	1.5595	3.6926	3.184	4.4416	-6.5692	1.0879	0.31465	5.6259	3.2179	3.2948
2.2563	-0.071465	0.87404	-4.2838	5.1325	0.23725	1.9803	2.9659	3.5413	3.6799	-6.5514	1.1519	0.19941	5.6493	3.4639	3.0362
2.0751	0.038017	0.96392	-4.3238	4.3541	0.28233	1.5761	2.5468	4.1295	5.9807	-6.4469	1.3311	0.20072	5.6481	3.2536	3.2741
2.3362	-0.0049924	0.97035	-4.2236	5.0919	0.2705	1.6827	4.1594	3.3318	3.3449	-6.5149	1.1323	0.21096	5.6576	3.5501	3.4398
2.4454	0.1209	1.0999	-4.3251	4.1517	0.24163	1.5476	4.4964	3.8241	3.3157	-6.5128	1.3801	0.28973	5.6558	3.5685	3.6928
2.3738	0.20384	1.1864	-4.3754	4.2517	0.2302	1.625	4.2334	3.9126	4.2608	-6.7821	0.59203	0.14425	5.6068	3.8293	3.3661
2.042	0.047026	1.0767	-4.2497	4.8494	0.20644	2	4.4697	3.9907	3.9268	-6.5588	1.2885	0.28248	5.6175	4.0675	3.788
1.9701	-0.09444	0.7745	-4.2205	4.8013	0.34624	1.5132	4.298	3.3426	4.3477	-6.5732	0.71949	0.17623	5.657	3.6675	3.8182
2.4167	0.053382	1.0728	-4.2603	5.2803	0.20843	1.475	3.5133	4.1194	3.1087	-6.5243	1.4731	0.26553	5.5866	3.9111	3.6998
1.9711	0.025639	0.99988	-4.176	4	0.20515	2	2.2642	3.7952	5.0714	-6.5419	1.2949	0.25757	5.6365	3.3493	3.7019
2.1631	0.28603	1.3785	-4.3189	5.293	0.23328	1.6603	4.3299	2.5141	3.3188	-6.4662	1.2796	0.34227	5.6765	3.1788	3.5669
2.1287	-0.01291	0.86579	-4.306	4.7962	0.2845	1.6146	4.5189	3.5771	4.0442	-6.6433	0.74362	0.27423	5.6187	3.5301	3.5741
1.9439	0.14689	1.1886	-4.2298	4.0183	0.3207	1.1809	2.8527	3.185	3.6097	-6.4278	1.329	0.31278	5.6817	3.655	3.7389
1.8298	0.21996	1.2545	-4.2484	4.0466	0.20681	1.856	4.444	3.8844	4.4489	-6.6329	0.96514	0.10874	5.6055	3.921	3.6812
2.3492	0.71355	1.7818	-4.507	4.7905	0.24639	1.0481	4.0088	4.2947	3.4356	-6.4691	1.7203	0.28835	5.5916	3.9259	3.9346
2.3173	0.12967	0.97101	-4.392	4.0009	0.3866	0.84368	2.1592	3.6719	3.7336	-6.4728	1.0766	0.17756	5.6479	3.653	3.5232
2.1592	-0.044049	0.91996	-4.2948	5.4305	0.28725	1.4193	2.7631	4.2042	5.738	-6.6526	0.7341	0.18307	5.6122	3.4658	3.3706
1.254	1.1528	2.2859	-4.3839	4.8697	0.15275	1.884	2.9922	3.8803	5.2921	-6.5018	1.7084	0.29447	5.6504	3.5087	3.657
2.3164	-0.079324	0.83087	-4.3021	5.013	0.29625	1.9361	4.073	3.5802	4.5557	-6.4458	1.3621	0.3501	5.6608	3.714	3.9821
2.4064	0.019674	0.94366	-4.3788	5.5824	0.30889	1.4763	4.8045	3.3689	4.4144	-6.6981	0.53285	0.16804	5.6284	3.2066	3.8261
2.0371	0.023279	0.99198	-4.2638	5.7018	0.23934	1.9379	2.8496	3.6694	4.1913	-6.6446	0.85981	0.19502	5.6343	3.67	3.1165
2.2478	0.26292	1.1877	-4.563	5.8886	0.31137	1.1629	4.19	4.1535	5.3711	-6.4631	1.3596	0.30185	5.6455	3.8366	3.8825
2.0892	0.098314	1.1854	-4.1621	4.0164	0.21605	1.5112	3.5221	3.8304	5.097	-6.4527	1.6728	0.29382	5.6416	3.5272	3.4979
2.291	-0.013973	0.93094	-4.3488	4.8648	0.2826	1.7833	4.5407	3.5527	4.8381	-6.5996	0.84644	0.27422	5.6649	3.3869	3.6016
2.0622	0.071266	0.96871	-4.281	4.8029	0.3401	1.1469	2.5072	4.0884	5.4394	-6.5176	1.0207	0.26692	5.6269	3.8824	3.7601
2.0824	0.15481	1.0482	-4.5096	5.6658	0.33258	1.4188	4.4952	3.5298	5.2914	-6.3463	1.6093	0.46295	5.69	3.4855	3.9971
1.7155	0.241	1.1906	-4.3253	4	0.2254	1.8117	4.0614	3.1629	4.4679	-6.5297	1.1691	0.22895	5.6515	3.0975	3.3676
2.4384	0.54347	1.3967	-4.7604	4.3905	0.31983	1.7731	3.2016	4.1644	4.3179	-6.5988	1.1612	0.61251	5.6464	4.1044	3.3908
2.3132	1.0682	2.1595	-4.4295	5.1077	0.2169	1.2709	4.1463	3.8485	3.8537	-6.5058	1.5058	0.2292	5.62	3.8562	3.6503
2.1651	0.84285	1.7402	-4.6169	4.496	0.31548	0.885	3.2271	3.8003	3.8019	-6.5316	1.0901	0.19345	5.5903	3.8909	3.1603
2.1726	0.8105	1.8674	-4.5699	4.9508	0.19343	1.5209	4.2331	3.9839	3.6072	-6.6239	1.1107	0.19878	5.5702	3.7271	3.4086
2.0513	-0.04642	0.90036	-4.2976	4.6435	0.30324	1.8586	4.6681	3.8949	5.1898	-6.4978	1.1534	0.25593	5.6348	3.6961	3.6322
2.1207	0.39669	1.2962	-4.5412	4.2019	0.37927	0.72166	2.3998	3.3359	4.9754	-6.723	0.35716	0.065685	5.6411	2.9086	3.6244
2.1927	0.36877	1.3126	-4.51	5.1224	0.31508	0.81981	2.7483	4.0435	4.6238	-6.6244	0.84429	0.14588	5.596	3.8687	3.1427
2.1427	1.2951	2.3989	-4.4925	5.3023	0.18923	1.4827	4.3847	4.2092	4.8894	-6.5038	1.6893	0.19343	5.6194	3.9144	3.1273
2.3487	0.11816	1.0231	-4.3122	4.2612	0.35755	1.2009	4.255	3.75	3.7499	-6.4021	1.4671	0.25011	5.6482	4.0529	3.0737
2.279	0.23756	1.1478	-4.4239	4.4931	0.31546	1.1246	4.0321	3.2971	3.3289	-6.5335	0.98977	0.32377	5.6566	3.3007	3.6098
2.2919	0.9529	2.0154	-4.5131	5.5287	0.26829	1.213	3.5779	3.752	3.7324	-6.8818	0.41509	0.27016	5.5639	3.8875	3.5207
2.4001	0.11141	1.0915	-4.3695	4.0032	0.25037	1.4944	4.0483	4.1805	4.8685	-6.4091	1.8558	0.23374	5.61	3.8838	3.2276
2.2649	0.74781	1.7848	-4.5911	5.6608	0.23076	1.4042	3.0614	3.5756	3.6429	-6.6202	0.98554	0.27603	5.5931	3.4745	3.2993
2.1335	0.29398	1.1928	-4.4587	5.0873	0.38311	0.68398	3.7122	3.2851	3.7749	-6.5304	0.80795	0.11986	5.6797	3.5466	3.4815
2.0529	-0.060636	0.80722	-4.3811	4.5939	0.37953	1.1141	3.6223	4.0261	5.2023	-6.4779	1.122	0.1859	5.6364	3.8211	3.6328
2.2856	0.73536	1.883	-4.3146	4.5643	0.20493	1.4757	2.759	4.1392	3.853	-6.5944	1.2268	0.16899	5.5791	4.2614	3.3111
2.0913	0.040811	1.0515	-4.3474	5.6433	0.3185	1.5484	4.4885	3.1506	3.5261	-6.3584	1.6538	0.3778	5.6837	3.7619	3.8566
2.3676	1.0329	1.8308	-4.8626	4.9645	0.37428	1.5159	2.1047	3.5475	4.0995	-7.4956	0.1662	0.78991	5.6172	3.2446	3.053
2.1927	0.36917	1.1452	-4.5739	4.0302	0.47869	0.49811	2.1375	3.8644	3.1879	-6.4573	1.0134	0.21663	5.5697	3.9164	3.274
2.2969	-0.044889	0.95986	-4.1392	4.0435	0.26816	1.9805	3.2831	2.8169	3.4922	-6.3935	1.5732	0.28601	5.6787	3.3068	3.4829
2.0119	0.54929	1.6537	-4.3946	4.4657	0.23989	1.3513	3.7777	4.3864	5.2835	-6.4413	1.8395	0.20684	5.6461	4.1099	3.2756
2.0673	-0.013815	0.90009	-4.2978	5.7424	0.31115	1.4084	4.0292	3.5415	4.1678	-6.633	0.71362	0.28793	5.6468	3.7223	3.9998
1.978	0.83231	1.7877	-4.6034	4.5974	0.27762	0.81888	3.3159	4.0334	4.2317	-6.5496	1.1622	0.14533	5.5919	3.6574	3.2473
2.2196	0.019654	1.0081	-4.2785	4.5607	0.23069	2	4.5292	4.0719	4.9922	-6.538	1.2833	0.17318	5.6106	3.7597	3.6628
1.7053	0.18127	1.1307	-4.3209	4.5843	0.2368	1.6077	3.9763	3.9259	3.1328	-6.6535	0.91908	0.20607	5.6229	3.7215	3.7734
2.1152	0.29681	1.1998	-4.5205	4.7367	0.38529	0.89837	3.4489	2.9984	3.7001	-6.5334	0.75751	0.2843	5.6719	3.2856	3.8006
2.1023	0.092032	1.0334	-4.3763	4.5977	0.24396	1.6228	2.7486	3.5185	4.1299	-6.5345	1.1826	0.24086	5.648	3.2863	3.4325
2.1674	0.30097	1.3134	-4.4028	4.475	0.23833	1.5188	3.2074	3.9304	5.3873	-6.6623	0.84284	0.22719	5.6227	3.3639	3.1113
2.3933	0.00025923	0.90729	-4.3349	4.6519	0.32308	1.624	3.9065	4.5459	5.8453	-6.4418	1.4228	0.33305	5.649	3.9367	3.588
1.5208	1.5515	2.4571	-4.7407	4.7945	0.33658	1.2064	4.1256	4.1438	4.2639	-6.4636	1.4179	0.36229	5.5832	3.9566	3.1846
2.0782	0.29705	1.2875	-4.4578	4.063	0.2544	1.383	4.0633	4.1232	5.0085	-6.4598	1.6025	0.20673	5.625	3.6968	3.6626
1.9608	0.095916	1.1919	-4.2507	4.4296	0.21033	1.5627	2.2504	3.5523	3.6127	-6.5344	1.3225	0.21021	5.6366	3.332	3.2803
2.0127	0.21522	1.0991	-4.5245	4.8409	0.28976	1.3295	3.9764	3.8994	4.6303	-6.4481	1.5342	0.29551	5.6563	3.6203	3.5126
2.1519	0.73577	1.8142	-4.4905	5.3406	0.25155	1.1592	2.7088	3.7776	4.7103	-6.548	1.2007	0.124	5.6321	3.6399	3.056
1.5165	0.56503	1.7005	-4.4227	5.5959	0.18828	1.4254	2.1616	3.7509	3.7049	-6.4813	1.6955	0.25281	5.6283	3.5366	3.6197
1.8429	-0.025013	0.95438	-4.2162	4.6648	0.26983	1.5186	4.0422	3.5804	3.4767	-6.3689	1.8942	0.26688	5.6615	3.7842	3.4627
1.9928	-0.039878	0.88541	-4.2635	5.2504	0.29185	1.4548	2.7714	3.6095	4.5408	-6.4761	1.2899	0.30043	5.6538	3.6085	3.7066
1.5501	0.27002	1.3628	-4.3627	5.601	0.15045	2	2.2894	3.3615	4.5999	-6.6909	0.89968	0.18427	5.6309	2.8545	3.5712
2.0648	0.42684	1.5606	-4.293	4.6746	0.14122	1.8091	3.3655	4.0922	3.5202	-6.46	2	0.21202	5.5963	4.008	3.8145
2.0981	0.037562	0.99247	-4.3591	4.4527	0.29371	1.7008	4.4554	3.6661	3.3382	-6.5042	1.1912	0.19882	5.6116	3.569	3.1238
1.7419	0.51248	1.5035	-4.5008	4.1901	0.21334	1.4203	3.4493	3.9579	4.3333	-6.6849	0.88242	0.14104	5.597	3.5458	3.71
2.1452	0.044209	1.0438	-4.2976	5.2564	0.27584	1.7253	3.5379	3.6747	4.1516	-6.5767	0.96993	0.17194	5.64	3.8347	3.9551
2.1659	0.051586	1.158	-4.2036	4.1244	0.17553	1.753	3.2274	4.4221	5.7592	-6.5794	1.3136	0.14972	5.6184	3.5088	3.0971
2.2198	0.13947	1.2207	-4.3226	5.4428	0.22223	1.6418	2.4682	3.7134	5.3876	-6.508	1.3096	0.22377	5.655	3.3279	3.7172
2.0533	1.0835	1.9579	-4.6723	4.6404	0.38098	0.75627	3.2265	4.1836	5.1212	-6.6952	0.64322	0.23427	5.6043	4.1924	3.3208
2.2868	-0.042571	0.91112	-4.2015	4	0.29434	1.7307	3.8136	3.8186	5.148	-6.519	1.1042	0.25873	5.6508	3.637	3.7838
1.763	-0.050947	0.94836	-4.2765	5.766	0.23187	2	2.1637	3.313	4.185	-6.4857	1.346	0.20152	5.6703	3.6176	3.2409
1.7768	0.1942	1.0526	-4.4846	4.5945	0.29741	1.6786	4.3861	3.1332	3.8119	-6.5954	0.7663	0.31012	5.6637	3.135	3.6604
1.9762	0.11828	0.94772	-4.5311	5.0195	0.35197	1.4217	4.446	3.3419	4.3704	-6.4832	1.0451	0.26149	5.6626	3.415	3.2036
2.2782	1.1934	2.31	-4.4829	4.7801	0.22306	1.2722	4.2373	3.2778	4.7446	-6.4179	1.6996	0.28534	5.6707	3.2289	3.7551
1.6359	0.093848	1.0709	-4.2892	4	0.26296	1.9312	3.3554	3.8715	4.1797	-6.4223	1.6457	0.24476	5.6096	3.9161	3.0714
2.3428	-0.046596	0.86355	-4.2809	5.1255	0.27013	2	3.7485	3.878	4.5307	-6.4996	1.2642	0.24822	5.6092	3.9074	3.5192
2.1899	-0.0082158	0.9717	-4.2454	4.4191	0.22684	2	4.062	3.0985	3.9103	-6.4924	1.3129	0.238	5.6507	3.2434	3.4075
2.2285	0.086538	1.0718	-4.3018	5.4207	0.23846	1.921	2.5878	3.6452	5.3908	-6.524	1.1746	0.35915	5.6683	3.341	3.7755
2.1476	0.20802	1.0477	-4.4116	4	0.41059	0.70595	3.6455	3.816	5.4425	-6.536	0.76685	0.22665	5.6357	3.3717	3.5578
2.0579	0.59948	1.6934	-4.4122	5.6201	0.23128	1.1863	3.9252	3.1363	3.6322	-6.3834	1.8625	0.2954	5.6649	3.5445	3.7583
2.1957	-0.0087738	0.90857	-4.2253	4.0001	0.24992	2	4.716	2.991	3.2204	-6.7706	0.42271	0.16397	5.6228	2.8341	3.2643
1.4351	0.26269	1.3072	-4.2661	4.369	0.25048	1.7299	3.5002	3.3226	3.5267	-6.4432	1.5019	0.37761	5.6444	3.8007	3.9325
2.0656	0.087726	1.2002	-4.1896	4.4178	0.17063	1.739	4.1388	3.5794	5.3025	-6.7022	0.77172	0.15813	5.6118	2.7771	3.7182
2.4056	0.69161	1.7525	-4.4503	5.3035	0.36934	0.55614	3.6336	4.0279	4.9494	-6.3114	2	0.41375	5.6727	4.112	3.8563
2.1035	0.78485	1.4459	-4.9473	4	0.42778	2	2.4601	3.7931	3.8659	-7.1351	0.46115	1	5.6196	4.0741	3
2.2536	0.39627	1.3518	-4.5645	5.5152	0.36742	0.77214	2.5219	3.7978	5.656	-6.3202	1.5428	0.12441	5.7215	3.6599	3.3835
2.2918	1.303	2.2969	-4.693	5.3545	0.31106	0.79002	4.0173	3.6739	3.4847	-6.7373	0.55692	0.112	5.5828	3.2144	3.5871
2.0392	1.3163	2.3607	-4.6067	4.536	0.31704	1.0366	4.7598	3.632	3.7877	-6.643	0.73756	0.14374	5.607	3.2917	3.3525
2.3186	0.37839	1.3392	-4.4064	4.7181	0.22301	1.5225	3.1438	3.4882	3.4022	-6.662	0.86762	0.23866	5.5912	3.3322	3.4839
1.7061	0.28404	1.3374	-4.2738	4.6424	0.22319	1.7335	3.5107	3.2826	4.8214	-6.4743	1.3961	0.12764	5.6841	3.4366	3.513
2.2534	0.079423	1.0105	-4.2588	4	0.28905	1.5728	2.5458	3.7362	3.8679	-6.5648	1.0056	0.19555	5.6205	3.7106	3.1459
2.2339	0.6215	1.6443	-4.5514	5.231	0.26825	1.0986	3.5987	4.0214	5.6338	-6.8931	0.34746	0.11001	5.64	3.1927	3.9298
2.3436	-0.11019	0.87549	-4.2027	4.9861	0.29785	1.3564	2.9323	3.2771	4.0423	-6.5012	1.0918	0.19806	5.628	3.4084	3.0974
1.793	0.11093	1.0716	-4.3465	4.9908	0.25024	1.7591	3.8731	3.8623	4.5215	-6.3782	1.9989	0.35012	5.6452	3.8404	3.677
1.8191	0.022145	0.96477	-4.3303	5.3534	0.22155	1.7068	3.3792	3.3402	3.9321	-6.8815	0.32382	0.01	5.6392	3.1681	3.9262
1.865	-0.050306	0.84821	-4.2791	5.5915	0.36856	1.1306	3.7533	3.5215	4.9064	-6.3522	1.5305	0.31622	5.6444	3.8512	3.2312
2.1569	-0.026698	0.93628	-4.3996	5.1647	0.29573	1.991	4.6968	3.2449	3.7179	-6.5144	1.0454	0.34419	5.6519	3.3334	3.6961
1.9628	-0.0084447	1.0015	-4.2316	4.6485	0.23223	1.8935	3.9012	3.2245	3.4841	-6.529	1.1578	0.17288	5.6635	3.2613	3.4797
2.3693	0.56644	1.7092	-4.3011	4.3799	0.13058	2	4.8483	4.1565	5.5434	-6.6294	1.272	0.26683	5.6322	3.2542	3.8407
1.9502	0.066589	1.0408	-4.3451	5.266	0.23535	1.7647	3.8372	3.0986	4.4619	-6.5596	0.99097	0.23045	5.6327	3.0566	3.6939
2.3499	1.2354	2.2237	-4.6528	5.5493	0.2733	1.4202	2.8659	4.1456	4.8946	-6.4578	1.7244	0.35889	5.6111	4.2022	3.2321
2.1388	-0.055926	0.92701	-4.2373	4.9395	0.24293	2	2.0948	3.6014	3.32	-6.3861	1.9088	0.3494	5.6826	3.723	3.6527
1.8458	0.39735	1.4409	-4.4626	5.5145	0.24727	1.3042	2.8849	3.4908	3.6214	-6.4201	1.6695	0.14435	5.655	3.7209	3.2129
1.8462	0.11726	1.1096	-4.4306	5.0811	0.21918	1.7666	3.3294	3.3275	3.9718	-6.5837	1.0075	0.24276	5.6474	3.0909	3.9944
1.9352	0.075336	1.1006	-4.2303	4.6364	0.21842	1.8794	4.5207	4.0423	5.6051	-6.4914	1.4296	0.18993	5.6364	3.4473	3.1576
2.2474	0.055409	0.9762	-4.477	5.7447	0.26637	1.6794	3.5741	3.5966	4.9303	-6.6115	0.83862	0.17436	5.6206	3.1839	3.2964
1.9926	0.47684	1.4297	-4.6779	5.669	0.24117	1.2196	4.4801	3.7533	3.8967	-6.5111	1.4017	0.28622	5.6197	3.3498	3.9242
1.9912	-0.071041	0.89382	-4.2844	4.6008	0.27805	1.9212	4.1366	3.6405	3.8763	-6.5388	1.1014	0.42174	5.6505	3.5888	3.7665
2.2862	0.90798	1.569	-5.0889	5.3091	0.34879	1.7489	5.4009	4.224	4.1401	-6.585	0.84094	0.18787	5.6111	3.6209	3.5961
1.3569	0.3437	1.4565	-4.3421	4.9336	0.21496	1.6044	2.5517	3.5219	4.7047	-6.5062	1.3622	0.17979	5.6452	3.5196	3.4008
2.2136	-0.0089403	0.94357	-4.2493	4.9222	0.32886	1.6566	4.5509	3.6852	4.4343	-6.3773	1.6378	0.3239	5.6465	4.077	3.3233
2.1054	0.090048	1.0206	-4.3843	5.7019	0.30542	1.6137	4.4583	3.625	5.1946	-6.4703	1.2011	0.33327	5.6738	3.5348	3.7466
2.2371	0.20162	1.183	-4.4606	5.4073	0.29952	1.3508	4.6926	3.6659	4.9007	-6.4391	1.455	0.40954	5.6483	3.5769	3.8265
1.8908	-0.017508	0.94679	-4.2988	5.1856	0.19104	2	3.3093	3.6722	4.4748	-6.7204	0.76952	0.13566	5.6361	3.1513	3.0073
2.0714	0.4428	1.5151	-4.4234	5.0027	0.24992	1.2734	3.9432	4.4908	5.869	-6.585	1.0936	0.24224	5.6181	3.81	3.6791
2.4012	0.60342	1.5361	-4.5993	4.687	0.31462	0.90301	4.2692	4.3562	5.614	-6.6685	0.75972	0.21944	5.6043	3.6923	3.6381
2.1349	0.18959	1.3053	-4.3162	4.8783	0.15327	1.8555	4.0238	3.3707	3.5006	-6.6662	0.97185	0.16738	5.6218	2.9022	3.8029
2.4379	-0.0542	0.92775	-4.2554	5.4306	0.22273	2	3.884	3.8742	5.5716	-6.8113	0.46425	0.039107	5.6253	3.1694	3.1072
2.2019	-0.047358	0.85108	-4.2262	4	0.27551	1.7453	4.2443	3.9291	3.8124	-6.5172	1.2255	0.20402	5.6288	3.795	3.6757
1.6926	0.29546	1.3108	-4.3854	4.1499	0.25332	1.2963	3.4676	4.4205	5.9393	-6.6582	0.83416	0.1527	5.5981	3.4056	3.0016
1.7493	0.51395	1.6017	-4.435	5.0829	0.2067	1.5394	4.4443	3.7803	4.6632	-6.537	1.371	0.2817	5.6284	3.5239	3.5027
2.1326	0.051088	0.95334	-4.3229	4.9204	0.35894	1.009	2.1545	3.3845	3.1371	-6.5072	0.97671	0.24306	5.6511	3.5275	3.5764
2.1402	0.016242	0.93217	-4.2058	4.0534	0.26112	1.9104	2.9596	3.7741	4.0097	-6.6443	0.82175	0.35749	5.6029	3.7577	3.9052
1.949	-0.0293	0.95517	-4.1628	4.4606	0.26536	1.5955	3.0104	4.5259	5.9283	-6.5156	1.2381	0.16066	5.6313	3.9875	3.5295
2.4217	0.088086	0.9711	-4.3532	5.6514	0.33779	1.127	3.814	3.5898	3.5482	-6.6107	0.71518	0.14786	5.605	3.7708	3.4185
2.1654	0.2543	1.2695	-4.3508	4.7665	0.23417	1.3614	2.9196	3.6349	4.2546	-6.6876	0.78	0.21537	5.6178	3.3587	3.5436
2.2528	0.4231	1.4033	-4.5052	5.3284	0.25182	1.8717	3.4989	3.7471	4.8624	-6.72	0.68189	0.25331	5.5945	3.9908	3.1362
2.195	0.065335	1.0297	-4.2268	4.002	0.27655	1.6028	3.2439	3.1514	3.3051	-6.4334	1.4363	0.29697	5.6673	3.3708	3.8807
1.8601	0.1713	1.1113	-4.4099	5.0945	0.24665	1.9777	4.4569	4.2766	5.5906	-6.5698	1.1284	0.28519	5.6579	3.8529	3.2088
2.2696	-0.022663	0.97575	-4.2388	5.6199	0.25936	1.6017	2.5662	4.0619	3.8754	-6.4123	1.8212	0.22765	5.6205	4.162	3.6887
2.114	0.78949	1.8792	-4.4441	5.0627	0.23403	1.4131	3.7527	3.951	4.9281	-6.4668	1.5837	0.21634	5.6274	4.082	3.2512
1.9359	0.95837	1.9616	-4.6027	4.1983	0.24396	1.2077	4.2657	4.4467	5.8903	-6.6281	0.98705	0.19064	5.6359	3.3393	3.0791
2.2716	0.07683	1.0396	-4.2987	4.3161	0.31943	1.4255	2.7098	3.5286	4.2704	-6.403	1.5193	0.13071	5.6839	3.8796	3.0549
2.2561	0.05451	1.0348	-4.3055	5.0377	0.24759	1.8559	5.01	3.2866	3.9183	-6.5429	1.0835	0.28229	5.6531	3.2365	3.6317
2.4093	0.79429	1.8657	-4.6398	5.8159	0.19322	1.7289	4.4301	3.6588	3.5325	-6.7429	0.7213	0.20153	5.6392	3.3726	3.711
1.9781	0.14305	1.186	-4.3907	5.6425	0.23138	1.5078	4.0841	3.6976	4.7878	-6.7091	0.70554	0.11929	5.6095	3.3372	3.8789
2.0883	0.05646	1.0279	-4.242	4	0.22751	2	3.9029	3.2404	3.7209	-6.641	0.80958	0.17823	5.6621	3.2506	3.1631
2.1479	0.0012981	1.0861	-4.2069	4.7701	0.1698	2	3.2479	3.9883	3.9968	-6.4416	1.9802	0.27937	5.6104	3.9036	3.4864
2.1342	0.17875	1.3124	-4.1396	4.4448	0.16451	1.8781	4.2877	3.8157	4.5692	-6.4696	1.8543	0.256	5.5981	3.6342	3.182
2.1378	-0.010795	0.94915	-4.2332	4.472	0.26146	1.9406	3.7977	3.1665	3.2304	-6.564	0.95698	0.23388	5.6469	3.2519	3.0509
2.0462	-0.075882	0.84542	-4.3501	5.6879	0.32871	1.1766	2.823	3.8003	4.2164	-6.3408	1.9122	0.24497	5.6278	3.9087	3.5458
2.3292	0.85344	1.7264	-4.5996	4.2242	0.47267	0.51946	4.5325	2.5293	3.7507	-6.4299	0.7301	0.14627	5.7031	3.3359	3.454
2.0173	-0.065135	0.91634	-4.1431	4	0.21923	2	2.3037	3.866	5.4954	-6.5878	1.043	0.16229	5.6374	3.2242	3.0741
1.8894	-0.034115	0.96819	-4.2558	4.8905	0.19941	1.7992	3.7198	3.7055	3.8191	-6.7632	0.6414	0.12572	5.5992	3.2102	3.9445
2.1498	-0.0023451	0.94569	-4.3525	5.5971	0.28033	2	4.3587	3.756	4.8032	-6.5736	0.9714	0.24005	5.6299	3.8269	3.3133
2.394	0.76205	1.7786	-4.5845	5.814	0.25304	1.1478	3.2878	3.809	3.2049	-6.4537	1.5758	0.25123	5.6395	3.9702	3.9397
2.3489	-0.015319	0.96301	-4.2029	4.2136	0.20124	2	3.0263	3.1692	4.6903	-6.7122	0.64509	0.22522	5.6379	2.7809	3.8813
2.1828	0.10272	0.89224	-4.4153	4.151	0.36742	1.1069	4.5658	3.9105	5.2451	-6.5926	0.72748	0.12935	5.6309	3.5639	3.5906
2.0412	0.32021	1.3194	-4.3899	4.7025	0.26349	1.2082	2.0737	4.0793	5.4295	-6.448	1.5482	0.16814	5.6316	3.6832	3.2679
2.1665	-0.012887	0.83771	-4.2598	4.5916	0.41702	0.95044	2.586	3.5026	3.187	-6.4677	0.95063	0.10493	5.647	3.8954	3.2001
1.8433	0.18953	1.1754	-4.2897	4	0.21746	1.9667	3.4929	3.7422	4.9314	-6.556	1.2181	0.25207	5.6503	3.5444	3.8506
1.8303	0.19896	1.1163	-4.4841	5.8135	0.341	1.4565	3.4768	3.0012	4.9341	-6.3817	1.3057	0.29859	5.6915	3.4171	3.3654
1.9287	-0.075362	0.89748	-4.2312	4.7835	0.26989	1.9847	4.573	2.7662	3.5089	-6.3891	1.5787	0.36215	5.6847	3.4146	3.6657
2.1231	-0.024615	0.95338	-4.2957	5.1643	0.31065	1.334	3.7654	3.8883	3.684	-6.418	1.6019	0.3571	5.6334	4.043	3.5437
1.9464	0.07064	1.1235	-4.3477	5.4339	0.21115	1.8574	4.2556	2.9613	4.8732	-6.4841	1.2974	0.23067	5.6717	2.9335	3.5014
1.9887	0.03716	0.91797	-4.343	4.6959	0.37894	1.1266	4.0737	2.8353	5.1637	-6.2926	1.4487	0.39643	5.711	3.2226	3.6075
1.7788	0.72848	1.8899	-4.3862	5.2324	0.25175	1.4351	3.5157	3.7002	4.7395	-6.5839	1.0452	0.15406	5.6577	3.8806	3.0254
2.2969	1.0571	1.9259	-4.7439	5.3924	0.37851	0.59307	3.5323	4.1783	4.9163	-6.7101	0.58265	0.09738	5.598	4.0298	3.0922
2.4486	0.52178	1.3996	-4.6638	4.9318	0.29264	1.1237	2.8641	3.805	3.5934	-6.4614	1.4682	0.29538	5.6404	3.7663	3.8932
2.2444	-0.061223	0.87916	-4.2903	5.2531	0.2425	1.8575	4.4776	4.5248	5.9481	-6.5823	1.0663	0.20953	5.6181	3.6684	3.5178
2.0793	0.12551	1.0198	-4.4451	5.1224	0.32218	1.6028	4.5237	3.544	3.1957	-6.4671	1.2239	0.19489	5.6484	3.7367	3.1252
2.2439	0.035148	1.0326	-4.2427	4.1641	0.24653	1.881	4.9304	2.9724	3.8603	-6.4803	1.2644	0.23896	5.6539	3.1424	3.5016
2.1639	0.11245	1.0529	-4.4122	4.5792	0.26165	1.1477	3.4346	3.969	4.8671	-6.5439	1.1988	0.15318	5.6023	3.3311	3.449
2.0593	0.0044588	0.90553	-4.3135	4.735	0.29371	1.9315	2.3731	3.3789	3.7366	-6.4157	1.4939	0.27583	5.6557	3.6848	3.3761
2.3792	0.011393	0.99069	-4.2158	4.2524	0.28385	1.9293	4.7467	3.5776	5.9659	-6.3446	1.564	0.23241	5.6894	3.0743	3
2.2376	-0.12926	0.88688	-4.1187	5.0706	0.20541	1.998	3.3731	3.6401	4.933	-6.8421	0.45513	0.1295	5.6043	3.2747	3.663
2.1511	0.13495	1.04	-4.4611	5.2154	0.31912	1.3149	2.7519	4.2899	5.8328	-6.5351	1.0354	0.22366	5.6522	3.5288	3.4014
2.0283	0.31633	1.3202	-4.4312	5.2458	0.29055	1.1345	3.8858	3.9588	4.3238	-6.5398	1.1385	0.18619	5.6122	4.0236	3.5324
2.2599	0.083324	1.0999	-4.3164	5.1029	0.17674	1.9894	3.8643	4.1953	5.6956	-6.5768	1.2772	0.26396	5.6397	3.4663	3.7455
1.9362	0.21359	1.183	-4.4246	4.9239	0.30643	1.2081	3.3575	3.7094	4.0066	-6.4934	1.2482	0.29389	5.6526	3.7919	3.7344
2.2242	-0.047926	0.92559	-4.1785	4	0.19331	2	2.9935	3.39	4.4645	-6.8231	0.47477	0.066419	5.6333	2.8468	3.0423
1.8115	0.32701	1.2943	-4.464	5.1136	0.2513	1.1729	2.3031	3.4628	3.5922	-6.4493	1.5582	0.23422	5.6288	3.2703	3.2978
2.1539	0.19996	1.1988	-4.3119	4.4888	0.29021	1.1155	3.4471	4.1487	3.9371	-6.4118	1.7625	0.33069	5.6136	4.1622	3.8775
2.0718	0.30282	1.3278	-4.5393	5.9418	0.23709	1.7868	3.8716	3.5882	3.3507	-6.5243	1.3245	0.25879	5.6617	3.7806	3.1834
2.0112	0.28726	1.3529	-4.3614	5.0115	0.24971	1.3611	2.5627	4.3451	5.5424	-6.4367	1.6902	0.2964	5.6185	3.9943	3.605
2.3776	1.144	2.4563	-4.2171	4.9465	0.20604	1.8449	4.5485	3.5136	4.148	-7.0164	0.23945	0.080954	5.6524	3.8776	3.7164
2.2294	0.98279	1.9324	-4.6338	4.0949	0.25109	1.3777	4.9539	3.8757	4.5644	-6.4905	1.4328	0.20206	5.6433	3.5819	3.0356
1.8471	1.0212	2.1175	-4.5081	4.6385	0.27897	1.0518	2.1441	3.9169	4.3209	-6.4185	1.7244	0.29254	5.6496	3.9561	3.346
2.2292	-0.060045	0.96646	-4.1825	5.0979	0.30716	1.7661	3.1687	3.3744	5.1842	-6.4756	1.0891	0.24732	5.6769	3.4296	3.0324
2.0238	1.266	2.3269	-4.4804	4.6147	0.2528	1.3192	4.4811	3.7485	4.3456	-6.4821	1.5074	0.40254	5.6561	3.7416	3.8538
1.7871	0.053111	1.0199	-4.3621	4.5248	0.27738	1.9973	3.0626	3.9863	3.6221	-6.5046	1.2466	0.28385	5.6048	4.0476	3.2632
2.421	0.016588	0.94655	-4.3228	4.9078	0.30022	1.9183	4.4008	2.3279	3.5762	-6.5179	0.82469	0.21198	5.6788	2.8503	3.3558
1.7693	0.08955	1.0916	-4.2456	4.0619	0.25289	1.5801	2.8886	4.2165	5.987	-6.5188	1.1651	0.15668	5.6564	3.1557	3.06
1.8955	0.19343	1.1	-4.4032	5.3731	0.35342	1.2468	4.0498	2.9438	3.9536	-6.3636	1.4344	0.39046	5.7039	3.6708	3.9707
2.3193	0.46556	1.4899	-4.4769	5.1727	0.1595	1.9888	2.9293	3.5502	4.4158	-6.8523	0.55531	0.20642	5.6281	3.1308	3.9099
2.0817	0.22456	1.2971	-4.3883	4.835	0.19726	1.8041	3.7734	2.5992	4.1193	-6.7482	0.50307	0.20032	5.6551	2.3801	3.2887
2.0857	-0.038322	0.91107	-4.3262	5.6989	0.26846	2	4.4167	3.5705	4.8992	-6.6855	0.62315	0.14993	5.6338	3.4641	3.3237
2.012	-0.020052	1.0015	-4.1751	4.4348	0.2885	1.6015	4.5713	3.7576	5.5394	-6.5858	0.8295	0.20391	5.6698	3.2894	3.4331
1.8537	0.51568	1.5535	-4.4098	4	0.27006	1.375	4.5037	3.9998	4.2987	-6.4398	1.6823	0.32119	5.6365	4.0026	3.4272
2.0241	0.031534	1.0618	-4.3165	5.5524	0.25888	1.8215	4.3302	3.5546	3.8845	-6.3675	1.9436	0.23032	5.6614	3.9295	3.6232
1.998	0.084205	1.0662	-4.1939	4.0398	0.20909	2	2.885	3.9929	5.6705	-6.8805	0.38788	0.1024	5.5938	3.3628	3.7065
2.268	0.72191	1.6877	-4.6156	5.7406	0.23647	1.1604	3.2368	3.7287	3.7812	-6.6223	1.017	0.24294	5.6358	3.3827	3.726
2.0175	-0.045393	0.95321	-4.1567	5.0282	0.27218	1.9923	2.1934	3.1579	4.6323	-6.4756	1.2221	0.34413	5.6467	3.5554	3.4839
2.1617	0.26002	1.0626	-4.5172	4.3204	0.44694	0.76739	3.8889	3.7523	4.1046	-6.4113	1.1966	0.22408	5.6414	3.878	3.3927
2.1118	-0.098964	0.78719	-4.1631	4.4119	0.25972	1.9843	3.5819	4.5481	5.9935	-6.6444	0.85051	0.23087	5.6084	3.8632	3.4017
2.0648	0.18585	1.2119	-4.3102	4	0.18369	1.8314	3.9614	3.569	4.3284	-6.5715	1.2586	0.2647	5.6435	3.1433	3.7457
1.9843	-0.039301	0.81728	-4.2668	5.3666	0.38989	1.0846	3.6032	3.5739	4.4092	-6.4734	1.0485	0.29719	5.6382	3.7563	3.6404
2.325	-0.021287	0.93966	-4.2645	5.4013	0.272	1.4601	3.7663	3.6685	4.6236	-6.529	1.133	0.20154	5.6241	3.595	3.2181
2.1274	0.033501	0.97932	-4.3139	4.8175	0.34866	0.93114	3.796	3.8062	4.5925	-6.5511	0.89433	0.14078	5.6035	3.6808	3.3124
2.3182	0.60028	1.6485	-4.394	4.1811	0.28226	0.96105	2.7768	3.9937	4.2408	-6.5402	1.198	0.24591	5.6048	3.9235	3.8513
2.1979	0.4069	1.519	-4.3769	4.8254	0.18982	1.7262	2.4881	3.7501	5.014	-6.652	0.9531	0.17078	5.618	3.4656	3.9956
2.1225	0.57016	1.6628	-4.3445	4.3984	0.20511	1.5212	3.2274	4.1551	5.8496	-6.7414	0.72931	0.21083	5.6497	3.2228	3.2383
2.3865	-0.0095531	0.91513	-4.2843	4.3654	0.30826	1.7853	2.7482	2.99	4.1714	-6.4522	1.1786	0.20138	5.6574	3.4123	3.2211
2.1632	-0.010644	0.90695	-4.1531	4.1099	0.23561	2	4.7562	3.6359	3.7077	-6.4748	1.459	0.35394	5.6374	3.6179	3.9787
1.7123	-0.17017	0.7774	-4.063	4.0279	0.27371	1.9804	3.4676	3.7134	3.2933	-6.5004	1.2331	0.25676	5.625	3.8164	3.2444
1.9559	1.0821	2.2277	-4.4498	4.7508	0.20044	1.5643	2.7743	3.8713	4.3808	-6.6157	1.1523	0.33116	5.5527	3.6763	3.4678
2.3752	0.29953	1.3791	-4.3427	4.4495	0.29227	1.0017	3.4903	3.6013	4.6668	-6.5691	0.9491	0.17201	5.6114	3.5237	3.1286
1.3393	0.23859	1.1649	-4.3722	4.059	0.33133	1.384	4.4469	3.2782	3.3128	-6.4059	1.3929	0.22263	5.6764	3.6723	3.2792
2.1771	0.34242	1.2824	-4.4231	4.8803	0.32345	1.2218	3.6532	3.9121	4.2224	-6.4181	1.5382	0.38109	5.6419	4.3397	3.9551
2.0494	0.077622	1.0112	-4.3839	4.3803	0.32322	1.2257	2.3507	3.242	3.013	-6.3439	1.7712	0.28052	5.6538	3.4887	3.072
1.7028	0.10217	1.0625	-4.3285	4.6279	0.26715	1.706	3.3738	3.1576	4.012	-6.6076	0.79501	0.15366	5.6072	3.0996	3.0011
2.448	0.9141	1.7997	-4.7932	5.103	0.42384	0.45133	3.0996	3.6017	3.6354	-6.4864	0.95868	0.22737	5.6148	3.4057	4
2.1825	-0.13691	0.87113	-4.1383	4.9293	0.21805	2	2.9491	2.9192	3.2677	-6.4819	1.3751	0.28223	5.6606	3.1416	3.0238
2.0372	0.03929	0.87106	-4.2659	4.1232	0.39218	1.008	4.152	3.649	3.1304	-6.5208	0.89355	0.23026	5.6455	3.9997	3.3064
2.1335	-0.02158	0.9064	-4.3206	4.5332	0.23933	2	2.6376	4.1774	5.3489	-6.5433	1.2537	0.29567	5.6192	3.708	3.4157
2.2533	0.69937	1.7318	-4.5539	4.585	0.26649	1.4059	3.6522	3.6926	3.8171	-6.5633	1.0498	0.098744	5.6239	3.9609	3.0749
2.2757	0.64462	1.5876	-4.6019	4.8877	0.33062	0.78981	3.2201	3.693	5.1565	-6.707	0.53668	0.12982	5.6113	3.2717	3.4679
2.2857	0.0093399	0.96866	-4.2036	4	0.35	1.1928	3.834	3.6689	3.2551	-6.4652	1.2099	0.22853	5.6451	3.891	3.1359
2.0425	0.13173	1.0313	-4.3972	4.7928	0.33032	1.1845	4.3054	3.804	5.1148	-6.4014	1.4784	0.23959	5.6384	3.6764	3.2652
2.2386	0.38591	1.2999	-4.5483	4.0841	0.35105	1.0137	4.7421	3.5749	4.3837	-6.6167	0.7212	0.27646	5.61	3.3011	3.4491
2.1331	-0.015969	0.96304	-4.2822	4.8741	0.28185	1.8549	4.7236	3.1101	3.8314	-6.3985	1.5714	0.23659	5.6978	3.4744	3.6273
2.0854	-0.13576	0.85842	-4.1105	4.6143	0.25049	2	4.0548	3.2417	5.0552	-6.5017	1.1498	0.26446	5.6699	3.2497	3.5928
1.9237	0.31945	1.2948	-4.5212	4.9913	0.32625	1.1282	4.1289	3.7074	4.5706	-6.4047	1.5492	0.26923	5.6534	3.7879	3.1627
2.2181	-0.098904	0.89323	-4.229	5.5746	0.26935	1.5978	2.8116	3.4913	4.7084	-6.4915	1.2363	0.22364	5.6525	3.562	3.5689
2.4279	0.72164	1.3847	-4.9557	4.344	0.51424	0.34699	2.457	4.0993	5.148	-6.4532	0.95306	0.22664	5.6201	3.4159	3.395
2.1252	0.39913	1.2009	-4.6376	5.1709	0.49679	0.26609	2.4404	4.2148	4.7888	-6.6396	0.54757	0.047305	5.5789	3.9085	3.6407
1.9579	0.98401	1.9438	-4.5464	4.1613	0.30223	1.0628	3.5818	3.964	3.0503	-6.4778	1.4167	0.29291	5.616	4.1394	3.5773
2.0501	0.51181	1.2942	-4.6824	4.4511	0.43082	1.9875	2.9571	3.6259	3.4031	-7.476	0.27094	1	5.6177	5.6614	3
1.734	0.18401	1.1266	-4.4134	4.6163	0.34625	1.0908	4.1332	3.2092	3.7719	-6.5076	0.9481	0.22248	5.6817	3.4172	3.27
2.2879	0.067533	1.0315	-4.3724	5.5541	0.2781	1.7163	4.0322	3.6689	3.9671	-6.5536	1.0517	0.31259	5.6271	3.832	3.6479
2.2198	-0.16351	0.79309	-4.162	5.5058	0.26821	1.9171	4.5166	2.4447	4.5156	-6.5118	0.90764	0.29309	5.6788	2.8093	3.9587
2.3132	1.0029	2.1246	-4.4527	4.6414	0.17803	1.8013	4.555	4.0228	5.1675	-6.5885	1.2743	0.17759	5.6487	3.63	3
2.3108	0.1165	1.1474	-4.3331	4.6019	0.2126	1.5833	3.9295	3.3699	4.7273	-6.4036	1.858	0.26383	5.6348	3.1811	3.5491
2.3045	0.20522	1.2085	-4.3783	5.0701	0.21806	1.7251	3.3731	3.0859	3.4965	-6.6067	0.96403	0.26375	5.6312	3.0195	3.3559
2.4459	0.53934	1.5265	-4.5182	4.419	0.29165	1.0344	3.9469	3.5509	4.5443	-6.6382	0.78044	0.21684	5.661	3.3301	3.3881
2.0827	0.096905	1.0442	-4.3438	4.451	0.21248	1.833	2.3003	4.1249	5.3183	-6.5425	1.3743	0.33311	5.6305	3.5335	3.7024
1.9776	-0.01738	0.96386	-4.2244	4.7354	0.26593	2	2.7285	3.0931	4.1116	-6.5481	0.94862	0.19553	5.6562	3.308	3.4215
1.9185	-0.16383	0.80975	-4.1365	5.3426	0.24452	1.8336	3.243	3.7872	3.7241	-6.548	1.1546	0.22707	5.6102	4.0512	3.3907
2.1296	-0.1624	0.76579	-4.0954	4.0065	0.27023	2	4.3683	3.3669	3.5407	-6.4768	1.2761	0.16022	5.6662	3.523	3.0006
1.9209	0.045312	0.95939	-4.2976	4.9017	0.31259	1.6625	2.9383	3.6904	5.2475	-6.4234	1.3307	0.29046	5.6496	3.6976	3.7265
2.0322	0.33262	1.2891	-4.4476	5.1818	0.32459	1.0185	3.9775	3.8443	4.0728	-6.4448	1.3968	0.27266	5.633	4.0463	3.9351
1.9738	-0.029964	0.96771	-4.2041	4.4999	0.22881	1.9703	2.3298	4.0463	5.4759	-6.6456	0.87916	0.13414	5.6441	3.5126	3.0109
2.2066	-0.075805	0.93181	-4.2077	4.8916	0.29439	1.6013	3.7459	3.895	4.8054	-6.5136	1.1475	0.17384	5.6075	3.8267	3.0997
2.148	-0.10265	0.94416	-4.1567	4.9956	0.22794	1.9967	3.0575	3.6245	4.7526	-6.5814	1.0461	0.26595	5.6449	3.5437	3.3754
2.4462	-0.035926	0.99706	-4.2179	5.0241	0.19626	1.8552	3.1631	3.8809	4.8192	-6.6612	0.91275	0.10508	5.5927	3.6125	3
2.0438	0.24437	1.2183	-4.4128	4.4131	0.24756	1.5699	3.9211	3.9879	5.458	-6.6477	0.8299	0.18137	5.6467	3.4996	3.9886
1.9869	0.35157	1.3777	-4.4645	5.6754	0.2554	1.2519	2.9673	2.8539	3.9549	-6.4147	1.5373	0.18008	5.6972	3.171	3.2576
2.0316	0.25667	1.3222	-4.3038	4.9335	0.31031	1.2187	2.5073	3.3162	4.79	-6.5028	1.0293	0.29198	5.6817	3.6905	3.9722
1.9645	0.60984	1.7554	-4.3314	4.6311	0.2066	1.7213	4.5551	3.8058	3.8735	-6.4631	1.7019	0.29376	5.6379	3.9945	3.542
2.2596	-0.038224	0.97281	-4.1872	4.6002	0.31425	1.2332	2.6663	3.8324	4.8887	-6.4281	1.4748	0.19694	5.6558	3.7944	3.2909
2.4328	0.33112	1.4156	-4.3937	5.7076	0.2073	1.421	3.7042	4.2123	5.7558	-6.6853	0.87932	0.19192	5.6163	3.2637	3.6019
2.0737	-0.056122	0.85374	-4.4009	5.7663	0.33303	1.4738	3.67	3.6014	4.3462	-6.5025	1.0835	0.33896	5.6581	3.6561	3.5364
1.9662	0.47598	1.3959	-4.5485	4.8344	0.37704	0.67897	2.9137	4.5517	5.9322	-6.4538	1.2137	0.21054	5.6166	3.8438	3.3444
2.0487	-0.17424	0.80279	-4.1486	4.9645	0.19762	1.9446	4.4974	3.9045	3.8325	-6.5103	1.506	0.23367	5.6097	3.6034	3.4745
2.0009	0.00086294	0.89119	-4.2694	4.4614	0.29858	1.9704	3.9712	3.5071	5.129	-6.5591	0.84687	0.13856	5.6445	3.376	3.6562
1.5525	0.89079	2.0181	-4.4557	5.518	0.20958	1.5516	3.5468	3.4022	4.1605	-6.3937	1.9982	0.25878	5.6774	3.6942	3.0887
1.9618	0.08545	0.90259	-4.5193	4.5619	0.4138	1.2859	4.609	3.944	5.241	-6.5037	0.88862	0.26579	5.6334	3.6707	3.7665
1.8678	0.052596	0.99161	-4.3549	4.7407	0.28512	1.5083	3.7085	2.7766	4.5341	-6.5349	0.85104	0.25847	5.6527	2.7504	3.6212
2.0593	0.5399	1.5245	-4.5356	5.5535	0.30451	0.83223	3.7197	3.5773	3.7811	-6.4328	1.457	0.25613	5.6472	3.8043	3.6293
2.4216	1.55	2.447	-4.5472	4.5437	0.27923	0.90863	5.147	4.0855	4.6202	-6.4838	1.3846	0.23388	5.6029	3.4862	3.2014
2.4415	1.3432	2.3542	-4.5935	5.1094	0.33663	0.67071	3.8597	3.7338	4.3593	-6.5446	1.0222	0.23027	5.6369	3.4918	3.969
2.291	-0.00026659	0.97458	-4.2171	4.444	0.22939	1.9665	2.5503	3.7772	4.1027	-6.6201	0.94583	0.089769	5.6201	3.8287	3.0082
2.279	0.041146	0.92938	-4.3568	4	0.36959	1.2971	3.1574	3.2362	4.109	-6.3917	1.318	0.4141	5.6684	3.48	3.997
2.0422	0.068363	1.0227	-4.4178	4.8643	0.27519	1.7148	3.3306	3.8916	5.1663	-6.5603	1.0268	0.11623	5.6568	3.5894	3.0117
2.0813	1.2869	2.2554	-4.708	5.9061	0.35367	0.65317	3.4987	3.5302	5.2148	-6.6577	0.55354	0.16903	5.6233	3.0345	3.1249
2.3249	0.089773	1.0843	-4.2592	4.5553	0.20518	1.9982	4.7528	4.2086	5.7893	-6.5013	1.441	0.2624	5.6349	3.4098	3.9719
2.2603	0.16205	1.0236	-4.4239	5.1676	0.37307	1.1653	4.0052	3.3706	4.6742	-6.3961	1.2942	0.25366	5.6803	3.7078	3.3836
1.9937	-0.10992	0.86426	-4.1225	4.6717	0.25405	1.9226	3.8216	2.728	4.1686	-6.6402	0.62807	0.10406	5.6584	2.8949	3.2475
2.1691	0.15029	1.1362	-4.2687	4	0.26018	1.3001	3.7329	3.6099	3.1619	-6.4475	1.5491	0.1697	5.6466	3.6036	3.2807
2.2083	1.1312	2.1848	-4.5448	5.2292	0.22628	1.2429	4.451	3.5405	3.7615	-6.6993	0.75279	0.18023	5.6228	3.2151	3.4352
2.3331	0.44415	1.3579	-4.6003	5.6192	0.36438	0.65962	3.5159	4.0983	5.0854	-6.5457	0.96382	0.19651	5.6146	3.8824	3.6921
2.3637	0.57009	1.638	-4.4713	5.5794	0.19334	1.5452	2.8752	3.5956	5.0413	-6.6771	0.87235	0.28114	5.6209	3.1481	3.7905
1.7698	0.97136	1.9324	-4.7328	4.9767	0.19664	1.794	2.8165	4.6361	5.7363	-6.9373	0.71305	0.4368	5.5845	3.5115	3.0002
2.0639	1.1132	2.1246	-4.5016	4.5897	0.33276	0.72449	3.6152	4.0295	3.7035	-6.5339	1.1258	0.30245	5.6202	4.0666	3.7564
2.3359	0.2244	1.0614	-4.4684	4.8256	0.34768	1.4123	2.1323	4.4804	4.4075	-6.3822	1.9162	0.40221	5.5337	4.8077	3.1254
1.2482	0.15459	1.2115	-4.2089	4.3421	0.24725	1.7221	2.3015	3.3643	4.5675	-6.4621	1.4345	0.14667	5.6686	3.5196	3.2601
2.036	0.34989	1.2761	-4.439	4.3046	0.38187	0.70134	3.5265	3.8209	3.2857	-6.4067	1.429	0.22733	5.6376	3.8765	3.4689
1.9136	0.14293	1.1379	-4.4471	5.7122	0.25196	1.6682	4.227	4.0297	5.1515	-6.603	1.0256	0.2851	5.6372	3.6809	3.7881
1.9583	0.59051	1.7246	-4.3499	4.4376	0.15836	1.5503	4.1822	4.4483	5.8751	-6.6727	1.0734	0.16426	5.5869	3.3601	3.3915
2.2824	0.2882	1.3579	-4.3049	4.2924	0.25768	1.4979	4.4787	2.2456	4.4245	-6.4226	1.2877	0.27552	5.7	2.7125	3.6248
2.1906	0.3688	1.2964	-4.4711	4.8306	0.28705	1.1626	2.8463	4.0304	3.5256	-6.4536	1.5435	0.25933	5.6138	4.1197	3.313
2.0974	-0.14141	0.87106	-4.1032	4.4916	0.2524	2	2.9108	3.4248	4.4073	-6.5725	0.95442	0.22347	5.6401	3.5797	3.4009
1.9352	-0.010029	0.99204	-4.2516	5.011	0.27739	2	2.6023	3.3369	4.8408	-6.424	1.4713	0.3948	5.672	3.462	3.7995
2.2321	0.13016	1.1166	-4.2107	4.484	0.27174	1.5588	4.1742	3.1804	3.249	-6.4095	1.5852	0.28913	5.6893	3.7105	3.633
1.4866	0.10901	1.1256	-4.361	5.8925	0.26066	1.8257	2.8567	3.6374	3.9616	-6.4327	1.601	0.27828	5.6456	3.8438	3.7386
2.4101	0.027058	0.91259	-4.3288	4.1244	0.24906	1.6841	4.4544	3.5773	4.0396	-6.8471	0.38088	0.09725	5.5976	3.2549	3.6523
1.9266	-0.1271	0.81592	-4.2244	5.274	0.27134	1.8021	2.7015	3.34	4.3049	-6.5132	1.1508	0.31156	5.6631	3.3956	4
1.7343	0.16658	1.0586	-4.3854	4.2177	0.29398	1.6269	4.4412	3.5699	5.3928	-6.339	1.7763	0.24729	5.6771	3.2728	3.0443
1.9382	-0.066443	0.90328	-4.2051	4.465	0.26031	2	4.5235	3.8245	5.1138	-6.466	1.4136	0.40676	5.6389	3.6931	3.9164
2.0016	0.14777	1.0225	-4.5042	5.3336	0.41711	1.3265	2.8357	2.3693	5.5222	-6.3175	0.84135	0.26259	5.7088	2.8376	3.6854
2.3125	1.118	1.954	-4.851	5.0908	0.50101	0.4561	2.1254	2.3977	4.3324	-6.3636	0.82904	0.33149	5.727	3.425	3.8067
2.3911	0.68353	1.7649	-4.4366	5.2344	0.17891	1.8947	4.1105	3.9505	3.9057	-6.7661	0.73217	0.14678	5.5774	4.1849	3.547
2.3028	0.17989	1.2059	-4.2102	4.2873	0.17464	1.8822	3.7525	3.9842	5.3864	-6.5903	1.2373	0.30852	5.6223	3.4878	3.867
2.2052	0.6677	1.7285	-4.453	4.8731	0.27871	0.83162	2.3703	3.9046	4.3625	-6.4105	1.7618	0.31109	5.6563	3.7768	3.9743
2.2723	0.18885	1.1792	-4.402	4.9087	0.2709	1.2092	3.4659	3.9955	3.4101	-6.4147	1.7705	0.15842	5.6391	3.9158	3.1479
2.3788	0.63999	1.6083	-4.5024	4.0809	0.27158	1.068	3.9639	3.5526	4.8891	-6.584	0.94136	0.21936	5.5927	3.2271	3.7339
2.1834	0.0022708	0.94972	-4.2494	4.4188	0.26484	1.8124	3.1791	3.6765	5.4555	-6.5549	0.97323	0.23301	5.6662	3.2277	3.0101
2.2414	-0.13243	0.87353	-4.1117	4.529	0.25197	2	3.0456	3.6706	5.4681	-6.4416	1.4358	0.20744	5.6815	3.3757	3.1624
1.5189	0.21613	1.1326	-4.4025	4	0.31936	1.2878	4.1884	3.628	4.5407	-6.5117	1.0876	0.22448	5.6452	3.4746	3.4773
2.0135	0.051799	1.0932	-4.1916	4.7379	0.29065	1.8336	5.0128	3.5031	4.5484	-6.3309	1.9685	0.38179	5.6908	3.9341	3.4701
2.2296	0.055963	1.0071	-4.196	4.0677	0.28087	1.5745	4.207	3.8289	4.5267	-6.4536	1.4608	0.26867	5.6325	3.8763	3.7291
2.4499	0.21763	1.1643	-4.3818	4.5095	0.27089	1.2239	3.5068	3.4298	4.6468	-6.7245	0.58711	0.14646	5.6573	3.0689	3.2248
2.3339	0.061859	1.0737	-4.2412	5.3056	0.18912	2	4.5576	3.9812	4.3091	-6.5179	1.4994	0.18723	5.6281	3.9194	3.4836
1.7003	0.71339	1.705	-4.6421	5.7767	0.29213	1.1829	4.4989	3.8818	5.2106	-6.6696	0.77519	0.2749	5.6346	3.3147	3.7422
2.2307	0.12146	1.0148	-4.4274	4.7391	0.37804	1.1079	4.4038	2.4503	4.9619	-6.4771	0.64344	0.22634	5.6899	2.6417	3.6935
2.3746	0.13873	1.03	-4.4492	5.1541	0.26795	1.4023	4.2571	4.2378	5.4785	-6.6362	0.88044	0.1737	5.6229	3.6947	3.5645
1.8597	0.29942	1.1464	-4.5157	4.2564	0.34851	0.86349	2.5261	4.1466	5.4335	-6.4661	1.2479	0.21629	5.6511	3.4987	3.4617
1.6923	0.32946	1.3506	-4.407	4.4874	0.20715	1.7614	4.3391	3.9191	4.8145	-6.5741	1.2417	0.24268	5.6385	3.6128	3.5699
2.0476	-0.13826	0.86571	-4.1676	4.849	0.26571	2	3.5039	3.4355	3.6709	-6.4632	1.3854	0.37585	5.669	3.6925	3.8935
2.0454	0.58274	1.583	-4.3542	4.1884	0.2811	1.6406	2.4501	4.2382	5.295	-6.4568	1.6096	0.58051	5.6353	4.4593	3.3143
2.2413	0.55458	1.6531	-4.3687	4.933	0.24055	1.5259	3.9614	3.2299	5.4467	-6.5808	0.83061	0.35458	5.6717	2.9228	3.849
1.8236	-0.11617	0.85194	-4.1997	4.5467	0.24187	2	2.7164	3.771	4.5368	-6.4901	1.4127	0.27975	5.6132	3.6765	3.2805
2.2936	0.21156	1.263	-4.4048	5.8117	0.23337	1.6854	3.7759	3.3674	4.8412	-6.5801	0.99211	0.1007	5.6816	3.3254	3.3532
2.1821	0.6302	1.6457	-4.4269	4.4651	0.33226	0.72173	3.1057	4.3474	5.7798	-6.5153	1.0899	0.19609	5.6603	3.7831	3.6917
2.3439	0.86694	1.7314	-4.7431	5.3279	0.31366	1.6398	2.528	4.0892	4.7309	-6.765	0.66592	0.63102	5.6367	4.5865	3.4792
2.2941	-0.12901	0.90422	-4.1524	5.4745	0.23694	1.8394	3.2113	3.0784	3.409	-6.557	1.0262	0.2277	5.6494	3.2694	3.655
1.5021	0.054165	1.1247	-4.2373	5.0086	0.21458	1.8969	2.0519	3.5147	5.1801	-6.4698	1.4762	0.39705	5.6753	3.1844	3.9744
2.2419	0.0065726	0.91812	-4.3027	4.1526	0.26203	1.8209	3.809	4.1023	5.307	-6.5692	1.0832	0.22036	5.6451	3.7275	3
2.1945	0.3864	1.5021	-4.382	5.0606	0.22065	1.3479	3.6836	3.2756	3.2866	-6.5123	1.3519	0.16645	5.6604	3.1899	3.0594
1.52	0.49718	1.5659	-4.4219	4.7353	0.19867	1.9941	4.4368	3.7675	5.2964	-6.4006	2	0.22948	5.6823	3.5491	3.136
2.3495	0.21455	1.0506	-4.432	4.3556	0.41241	0.64383	3.1693	3.9062	4.9057	-6.4958	0.9699	0.15652	5.6241	3.7802	3.66
1.9755	-0.074827	0.91355	-4.1135	4.5068	0.25233	2	4.8016	3.8142	4.666	-6.5229	1.2112	0.2798	5.6247	3.7965	3.9303
2.1566	0.14607	1.0199	-4.5706	5.5076	0.34802	1.0056	2.359	4.1111	5.2208	-6.6331	0.74143	0.17346	5.5941	3.6387	3.7667
2.1262	0.46153	1.4552	-4.4076	4.0636	0.2707	1.1621	4.3636	3.0797	4.5918	-6.6873	0.54671	0.01	5.6585	2.982	3.2077
1.6981	0.50178	1.5911	-4.4141	4.6008	0.20655	1.6989	4.7286	4.1527	5.5943	-6.5575	1.297	0.23245	5.636	3.4225	3.1638
2.3732	0.23686	1.2939	-4.3581	5.2073	0.20762	1.5246	2.2157	2.8812	3.2627	-6.7492	0.54834	0.17746	5.6676	2.5383	3.9276
1.8881	0.11595	1.1576	-4.3244	5.1639	0.24461	2	3.2668	3.1169	3.3875	-6.3721	1.8565	0.38333	5.6724	3.6425	4
1.8214	0.019739	1.0124	-4.1705	4.7117	0.279	2	2.3522	3.5576	4.6504	-6.3903	1.7021	0.26837	5.6628	3.9011	3.2167
1.8111	0.16072	1.1316	-4.3695	4.4374	0.19423	1.7302	4.2189	3.9802	4.7512	-6.5708	1.2864	0.22361	5.627	3.372	3.952
2.1598	0.82676	1.6938	-4.6711	4.7183	0.39869	0.59502	3.7731	4.5461	5.8421	-6.6091	0.7282	0.14674	5.5937	4.002	3.6882
1.9177	0.0042763	0.91079	-4.3269	4.9043	0.27099	1.7641	4.1357	3.746	5.8861	-6.4954	1.0655	0.24807	5.665	2.9759	3.2902
1.9848	0.035751	1.0607	-4.2772	5.2631	0.21095	1.8544	4.2204	3.8015	5.0764	-6.4961	1.5095	0.34519	5.647	3.4634	3.1971
2.3689	-0.0025549	1.0114	-4.243	5.2514	0.22601	2	3.779	4.2401	5.3652	-6.5227	1.3758	0.27464	5.63	3.9585	3.5704
1.9453	0.02246	1.0034	-4.1918	4.0458	0.31426	1.3012	3.1454	3.9156	4.9798	-6.4424	1.3784	0.29946	5.6205	3.9169	3.5795
2.2627	0.44593	1.4719	-4.4223	4.5066	0.19758	1.4976	3.8695	4.0802	3.6117	-6.4934	1.6894	0.30293	5.6152	3.9073	3.9405
1.8846	-0.18432	0.80544	-4.2275	5.4279	0.27737	2	2.2515	4.4186	5.8361	-6.4763	1.356	0.26891	5.6376	3.796	3.3051
1.8335	0.016153	1.0266	-4.2705	4.2756	0.19857	1.9871	4.6431	3.5282	3.6178	-6.5739	1.1584	0.26107	5.6042	3.1444	3.4435
2.3152	0.48586	1.6561	-4.2463	4.1427	0.14717	1.9031	2.7298	3.6769	4.4097	-6.8772	0.50796	0.01101	5.6289	3.4992	3.0399
2.3764	0.48613	1.5277	-4.4191	4.635	0.23361	1.3987	2.9892	3.5348	3.7077	-6.4029	1.9024	0.3078	5.6187	3.7079	3.6076
2.184	-0.0015153	0.91068	-4.2148	4.4812	0.3323	1.3625	4.2544	3.4617	3.5487	-6.5613	0.83462	0.14261	5.6525	3.7161	3.3507
1.0967	0.20308	1.2049	-4.3393	4.4198	0.27891	1.6838	4.3685	3.6009	3.153	-6.4207	1.5304	0.18196	5.6599	3.9016	3.6213
2.4215	0.76721	1.8699	-4.3843	4.5945	0.23266	1.1741	3.59	3.4246	4.2717	-6.4507	1.5663	0.17859	5.6321	3.5389	3.2721
2.0293	0.01923	0.98246	-4.237	4.8152	0.28011	1.5133	4.3345	3.5303	3.7513	-6.5726	0.98361	0.27582	5.636	3.5774	3.6785
2.349	0.5573	1.7525	-4.2651	5.0652	0.17939	1.9473	3.8643	3.6458	4.103	-6.43	1.9997	0.37615	5.6129	3.9257	3.5391
1.9895	0.03572	0.9729	-4.319	4.8237	0.30148	1.4608	3.2607	3.5531	5.1778	-6.3847	1.5801	0.24843	5.6441	3.4494	3.2501
2.3181	0.030452	0.95678	-4.2804	4.6021	0.30139	1.5879	3.9987	2.5129	4.2016	-6.5288	0.80204	0.2709	5.6529	2.8809	3.6601
2.0916	0.023162	0.98083	-4.3893	5.6788	0.25489	1.8755	3.5812	4.4205	5.6856	-6.5558	1.1647	0.17377	5.6199	3.8379	3.381
2.0608	-0.022713	0.95151	-4.1854	4.187	0.23951	1.9958	2.9558	3.6731	5.0352	-6.6187	0.88475	0.15869	5.6436	3.4013	3.0637
2.0121	1.3738	2.2251	-4.8427	5.4836	0.3625	0.66664	3.7761	3.4076	3.7143	-6.3387	1.7386	0.37071	5.6732	3.6359	3.7104
1.757	0.17288	1.163	-4.5162	5.5526	0.18346	2	2.8292	3.9946	5.6185	-6.7284	0.75167	0.16028	5.6048	2.9736	3.6781
1.9728	0.098166	0.94579	-4.3529	4.131	0.30534	1.6128	2.5638	4.1138	5.3445	-6.5757	0.89223	0.12509	5.6114	3.8031	3.6177
2.202	1.0868	2.165	-4.5279	5.7053	0.22392	1.7857	4.8948	3.6337	3.8996	-6.5101	1.3805	0.21065	5.6212	3.8275	3.1768
1.7784	0.32651	1.404	-4.3882	5.0733	0.24444	1.6445	3.2466	3.8606	4.8268	-6.4733	1.4872	0.26796	5.6429	4.0104	3.6094
2.1059	0.031436	1.0146	-4.3152	5.1734	0.28174	1.9301	2.6886	3.4731	5.1561	-6.528	0.99655	0.29716	5.6586	3.5117	3.6658
2.0845	0.052301	1.0229	-4.379	5.1449	0.2447	1.8797	4.1206	3.1343	3.0005	-6.5917	0.90358	0.21638	5.6483	3.0628	3.9006
2.337	0.11959	0.95259	-4.4892	5.0293	0.39075	1.2154	3.7758	3.2053	3.3144	-6.4015	1.2428	0.2072	5.6908	3.6127	3
2.1742	0.091853	1.0559	-4.2598	4.6354	0.29044	1.2717	3.9829	3.7714	4.3248	-6.4641	1.3727	0.17604	5.6435	3.9167	3.7285
2.3152	0.48586	1.6561	-4.2463	4.1427	0.14717	1.9031	2.7298	3.6769	4.4097	-6.8772	0.50796	0.01101	5.6289	3.4992	3.0399
2.2813	0.11529	1.1112	-4.3414	5.6461	0.27172	1.4921	2.1149	3.922	5.9308	-6.4363	1.3621	0.30923	5.6868	3.1784	3.6335
1.8844	0.067154	1.0117	-4.2552	4.0629	0.21083	2	4.763	3.6328	4.107	-6.5312	1.2785	0.27281	5.6337	3.4993	3.7557
2.1587	0.66346	1.546	-4.7231	5.832	0.31273	1.6244	3.7157	3.5098	3.4697	-7.5621	0.058445	0.57771	5.5963	4.2064	3.119
1.6994	0.23283	1.1399	-4.3304	4	0.32166	1.5692	3.1192	3.5149	3.4458	-6.438	1.3778	0.39983	5.6806	3.9324	3.531
2.1334	-0.054088	0.92775	-4.1845	4.6194	0.2955	1.8309	2.8201	3.2755	4.2135	-6.3158	1.9995	0.33462	5.6597	3.8102	3.1969
2.2936	-0.03161	0.99014	-4.1558	4.8017	0.1801	2	3.8729	4.2231	6	-6.8826	0.42902	0.06817	5.6113	3.0645	3.6587
2.1891	-0.01562	0.90926	-4.3037	4.6499	0.30845	1.6232	4.1824	3.8603	5.441	-6.5108	1.0441	0.24818	5.6614	3.525	3.5478
2.3347	0.25237	1.2213	-4.3738	4.5727	0.18464	1.8944	3.7676	4.0345	4.4467	-6.5725	1.3028	0.23753	5.6243	3.9267	3.7601
2.288	0.032248	0.93811	-4.2388	4.0146	0.31015	1.746	3.8819	4.2631	5.6806	-6.5583	0.9247	0.18804	5.634	3.8982	3.33
2.3679	0.062559	1.0736	-4.3082	5.0888	0.28651	1.2705	3.1458	2.7948	4.4434	-6.4899	1.032	0.19826	5.6748	3.069	3.2355
2.2578	-0.011828	0.91729	-4.3814	5.8206	0.30794	1.4298	2.842	3.2857	3.5957	-6.5023	1.0615	0.18578	5.6417	3.4739	3.2284
1.5418	-0.12123	0.79098	-4.2392	4.6862	0.2844	1.5401	4.7721	3.5066	3.8387	-6.6011	0.86344	0.24405	5.6264	3.4152	3.7681
2.0594	0.67264	1.7575	-4.4645	5.733	0.19369	1.4166	3.5547	3.732	3.5273	-6.5319	1.4608	0.20753	5.6026	3.5532	3.1941
2.2847	0.3517	1.3129	-4.445	4.4177	0.20986	1.8484	3.2369	2.9452	3.2763	-6.4246	1.6897	0.29274	5.6969	3.2586	3.5267
2.3106	-0.055557	0.97163	-4.1425	4.5582	0.23266	2	3.2094	4.2204	5.7662	-6.4575	1.5708	0.27752	5.6661	3.63	3.6295
2.093	0.099594	1.1545	-4.2456	4.1285	0.26113	1.4005	4.0213	3.7304	4.3412	-6.4512	1.5286	0.27453	5.6423	3.769	3.6325
2.1216	0.81039	1.8931	-4.5669	5.6846	0.23057	1.7129	4.988	3.7087	4.6737	-6.5186	1.3195	0.21346	5.6399	3.5561	3.8952
2.2827	0.1986	0.99641	-4.5589	4.4182	0.31924	1.3079	3.5815	3.7264	4.1652	-6.4412	1.3968	0.31749	5.627	3.4543	3.7918
2.2707	0.12244	1.0966	-4.4238	5.692	0.30106	1.3554	4.1536	3.729	5.193	-6.5139	1.0872	0.2458	5.6407	3.501	3.554
1.957	-0.073004	0.97659	-4.215	5.5017	0.22728	2	2.6136	3.7017	4.1427	-6.5753	1.1292	0.29225	5.6223	3.6156	3.4651
2.2196	-2.2366e-05	0.85289	-4.4328	4.7104	0.39275	1.1216	2.7556	3.9799	5.1304	-6.4584	1.1301	0.30179	5.6565	3.7451	3.4601
2.2957	0.23456	1.2726	-4.395	5.0297	0.22309	1.5164	4.1935	3.347	3.3687	-6.6895	0.71117	0.14081	5.6156	3.1649	3.7614
2.1351	0.11358	1.0784	-4.3569	5.2041	0.29185	1.5246	2.7817	4.5616	5.8796	-6.5029	1.2849	0.28594	5.6177	3.9545	3.7429
1.8932	0.14008	1.1138	-4.3705	4.5271	0.2984	1.2463	3.8205	4.2834	5.7503	-6.6038	0.86812	0.1744	5.6297	3.5378	3.6881
2.3797	0.44571	1.5197	-4.4779	4.3092	0.11729	1.9996	2.8793	3.9082	5.4486	-7.2911	0.12384	0.01	5.5716	2.3139	3
2.1995	0.2536	1.2148	-4.3224	4.1768	0.2515	1.2729	2.1597	3.8155	4.3031	-6.5785	1.1379	0.26704	5.6252	3.4741	3.7838
2.2388	0.10503	0.98482	-4.4368	4.5974	0.26457	1.6055	2.557	4.2189	5.4988	-6.6372	0.85328	0.11819	5.6415	3.6456	3.4678
1.9519	0.18622	1.0933	-4.4284	4.9107	0.27475	1.3347	2.2931	3.5337	3.9396	-6.5357	1.0971	0.1742	5.6265	3.4075	3.0691
1.729	-0.061315	0.84259	-4.2546	4.4345	0.237	1.8614	3.9537	4.6804	5.87	-6.5977	1.093	0.22951	5.6161	4.0157	3.8645
2.0188	-0.058948	0.91774	-4.1507	4.0991	0.2307	2	3.0569	3.8744	3.7092	-6.4804	1.4855	0.18956	5.6326	3.825	3.1564
2.1604	-0.0007628	1.0734	-4.2083	5.7794	0.21829	1.9994	2.7623	3.7577	4.8479	-6.5267	1.358	0.35586	5.6347	3.6913	3.7141
2.1781	-0.16191	0.80646	-4.1364	4.8188	0.22322	1.8746	2.7934	3.5222	4.9734	-6.7568	0.57457	0.2497	5.61	2.9285	3.6239
2.3335	0.95071	1.9024	-4.5804	4.375	0.39866	0.54586	2.9801	3.8263	5.4719	-6.564	0.71575	0.24983	5.6475	3.4666	3.9408
1.9785	-0.17221	0.85087	-4.0785	4	0.21897	2	3.2981	3.8978	5.4652	-6.64	0.89048	0.17625	5.6372	3.1101	3.0052
2.3538	0.25338	1.0529	-4.6607	4.3855	0.31023	1.2999	3.0172	3.8531	3.8034	-6.6187	0.86071	0.17095	5.6084	3.3013	3.3406
2.2596	0.10889	0.92053	-4.3734	4	0.35951	1.1812	2.6874	3.273	4.6668	-6.4257	1.1835	0.22246	5.6593	3.386	3.403
1.8787	0.36907	1.3448	-4.3408	4.0473	0.33224	0.83063	3.0118	3.622	3.7362	-6.4581	1.2796	0.2832	5.6378	3.7644	3.2184
2.1822	0.11118	1.0795	-4.2459	4	0.22615	1.9415	3.0777	3.2994	4.7912	-6.5346	1.1726	0.38654	5.6493	3.2231	3.7247
1.9338	0.027505	0.96647	-4.4304	5.7568	0.32255	1.4416	4.7809	3.4623	5.062	-6.553	0.82065	0.1749	5.642	3.3997	3.6371
2.1893	1.341	2.2845	-4.7577	5.7752	0.32105	0.85808	3.8902	2.6842	4.0169	-6.4742	1.0248	0.23369	5.6509	2.9662	3.5236
2.1783	0.19377	1.1307	-4.3594	4.2179	0.30139	1.5736	2.2889	3.8466	4.4972	-6.3491	1.9453	0.41001	5.6636	4.104	3.9987
2.1675	0.0132	0.93096	-4.3398	4.6197	0.35436	1.2077	2.0972	4.146	5.566	-6.5006	1.0634	0.25294	5.6319	3.6714	3.4473
1.8112	0.44674	1.4931	-4.475	5.521	0.19326	1.5182	3.6793	3.8317	3.3297	-6.4985	1.6203	0.20069	5.6135	3.585	3.4281
1.7023	-0.18971	0.79502	-4.0349	4	0.24406	2	3.3862	3.1944	3.3696	-6.4265	1.5976	0.47401	5.6729	3.4769	3.9316
2.1659	0.07115	1.0072	-4.3	4.5218	0.28507	1.5967	3.4477	3.6142	3.8861	-6.5187	1.1309	0.19741	5.6435	3.8145	3.2283
1.9631	0.12625	1.0953	-4.4088	4.9252	0.20844	2	2.347	3.8441	4.1915	-6.5572	1.2565	0.1755	5.6164	3.6206	3.5882
2.1284	1.5273	2.3683	-4.8686	4.6416	0.36878	0.71861	4.0796	4.0468	4.3137	-6.4644	1.2961	0.1818	5.6195	3.7657	3.3768
2.166	0.33605	1.4295	-4.3377	4.267	0.16235	1.6377	3.1409	3.9234	3.7311	-6.5098	1.6727	0.21808	5.6121	3.5131	3.3514
1.9816	0.73884	1.5989	-4.6497	4.0098	0.33862	1.11	3.1983	3.6075	3.8783	-6.3989	1.5423	0.64417	5.599	3.9581	3.0705
2.0594	0.068594	1.0734	-4.3212	5.6782	0.26616	1.6703	4.4501	3.5716	3.5641	-6.5755	1.0193	0.25995	5.6264	3.6519	3.4896
2.2111	0.023459	0.92722	-4.2149	4.4043	0.30491	1.746	4.6433	2.7753	3.7985	-6.5263	0.87263	0.43533	5.6825	3.2723	3.8416
2.3886	0.5607	1.6484	-4.465	5.4909	0.19564	1.9682	3.1102	3.217	3.5604	-6.9452	0.28812	0.046132	5.6368	3.3649	3.4769
2.0811	0.029918	1.0066	-4.3569	5.6169	0.22409	1.8776	3.9173	4.0352	4.1692	-6.4021	1.9997	0.24667	5.6046	3.9791	3.2344
2.4328	-0.025027	0.90312	-4.3153	5.1067	0.27299	1.7054	4.0478	3.6752	3.5794	-6.4284	1.6098	0.30196	5.6173	3.6807	3.0714
1.817	0.24548	1.1733	-4.3635	4	0.30615	1.5295	4.2802	3.3485	5.0222	-6.4983	1.0459	0.27585	5.6811	3.3577	3.353
2.3141	0.00021362	0.99269	-4.233	5.0744	0.26067	1.9829	3.091	3.2279	4.4842	-6.4105	1.577	0.23386	5.6627	3.5965	3.0621
2.3591	0.39862	1.3998	-4.5839	5.5062	0.23394	1.4678	4.0949	3.7911	4.0664	-6.4183	1.8518	0.25088	5.6179	3.6598	3.2241
1.7981	0.12393	1.1224	-4.3015	4	0.26522	1.6952	3.4864	3.9362	4.4694	-6.4273	1.6931	0.3512	5.6092	3.8563	3.7576
1.2848	0.429	1.516	-4.3173	4.3491	0.15008	1.9639	2.2152	3.4927	4.3534	-6.7076	0.88117	0.16723	5.5973	3.0844	3.3176
1.7255	0.92717	2.0752	-4.4932	5.8993	0.16084	1.7022	3.9743	4.2122	5.5007	-6.6955	1.0187	0.27622	5.5879	3.4585	3.9632
2.2515	0.084239	1.0826	-4.3734	5.2499	0.21563	1.6239	2.6627	3.4495	4.0096	-6.6047	1.005	0.26651	5.6445	3.1856	3.9005
2.1726	0.36563	1.2722	-4.5489	4.8408	0.315	0.88395	2.6953	3.9071	4.5142	-6.6703	0.67692	0.092071	5.6075	3.686	3.8219
2.2419	0.055301	1.0498	-4.2402	4.5418	0.24873	1.6979	4.1908	3.4597	3.533	-6.5064	1.255	0.31579	5.6427	3.6059	3.7867
1.9662	0.71895	1.8318	-4.4298	5.3166	0.20903	1.7054	3.1386	2.6133	4.7001	-6.5349	1.0432	0.2783	5.6989	2.8539	3.6006
2.305	0.77146	1.846	-4.4269	5.0993	0.28202	1.1183	4.3609	3.8388	5.4484	-6.4401	1.4634	0.2966	5.6795	3.6158	3.2282
2.1295	0.060013	0.95524	-4.3903	4.1369	0.36446	1.1716	2.1715	3.9633	5.1317	-6.4502	1.2294	0.27257	5.6394	3.6361	3.4055
1.7648	0.17044	1.1343	-4.4803	5.0207	0.27924	1.6205	2.8146	3.7818	4.1762	-6.4992	1.2924	0.30113	5.6482	3.6932	3
2.1928	0.15392	1.0717	-4.3593	4.1847	0.32628	1.1944	3.468	3.1781	3.2426	-6.4416	1.2526	0.36952	5.6356	3.4486	3.6954
2.215	0.47717	1.5963	-4.5104	5.5	0.21176	1.6143	3.4087	3.6533	4.8769	-6.576	1.1607	0.13012	5.6777	3.3382	3.1477
2.1732	0.086837	0.98145	-4.2825	4	0.31394	1.3713	4.5639	3.5658	4.5655	-6.3761	1.6434	0.25672	5.6384	3.7744	3.6603
2.0809	0.023043	0.94246	-4.2922	4.2921	0.2496	1.9891	3.283	3.6802	3.8511	-6.595	0.97079	0.1828	5.6364	3.565	3.0032
2.1581	-0.037476	0.79356	-4.332	4.7085	0.35635	1.468	4.9437	3.6023	3.82	-6.4864	1.0687	0.20082	5.653	3.8019	3.0001
2.0821	0.23159	1.1542	-4.4993	5.11	0.3002	1.3398	3.2944	3.7247	3.5399	-6.4786	1.3154	0.37791	5.6198	3.7838	3.7353
2.0482	0.060619	0.97876	-4.3443	4.0966	0.33075	1.5902	2.9149	3.5648	4.4502	-6.4186	1.3937	0.27694	5.6715	3.7212	3.9797
2.4473	-0.11075	0.86188	-4.1223	4.6104	0.28071	1.5751	3.9351	4.0873	5.5612	-6.6536	0.7706	0.20113	5.6195	3.5361	3.1225
1.8585	-0.089624	0.78979	-4.2463	4.578	0.30924	1.5911	5.1122	3.8335	4.2287	-6.5136	1.1352	0.18317	5.6193	3.7969	3.1449
1.9963	0.2558	1.3341	-4.3015	4.3144	0.20545	1.7276	3.7523	4.0665	3.9307	-6.4385	1.9099	0.30571	5.6319	4.0142	3.6739
2.0293	0.21445	1.2395	-4.432	5.6431	0.22889	1.2928	3.1989	3.2761	3.7287	-6.5537	1.1145	0.16036	5.6383	3.0465	3.1902
2.23	0.018347	1.0251	-4.2576	4.608	0.26103	2	3.7805	2.474	3.9518	-6.4602	1.1663	0.24126	5.6784	3.0033	3.1111
2.2214	0.21557	1.011	-4.402	4.1476	0.45942	0.70717	3.3606	4.008	5.4375	-6.3776	1.1976	0.24583	5.656	3.8793	3.7327
2.071	0.081721	0.99467	-4.3466	4.8469	0.29883	1.5649	4.2507	3.2589	4.1352	-6.6461	0.64417	0.11868	5.6726	3.3827	3.1448
2.4206	0.53856	1.5469	-4.3913	4.0666	0.22423	1.569	2.533	3.7228	5.0689	-6.4505	1.6174	0.12195	5.6699	3.7238	3.3998
2.2668	0.32422	1.3879	-4.4065	5.5154	0.22366	1.7872	4.7528	3.5697	5.3263	-6.6588	0.78157	0.14243	5.6531	3.2065	3.0237
1.9939	0.011649	0.99279	-4.272	4.5687	0.32892	1.4393	3.4522	3.4831	4.1441	-6.5473	0.90059	0.19256	5.653	3.6742	3.1817
2.0211	0.45195	1.5213	-4.4051	5.1873	0.17021	1.5584	4.146	3.8493	4.8922	-6.7789	0.71614	0.22664	5.5633	3.343	3.8763
2.4001	-0.059075	0.91804	-4.2567	4.9742	0.31223	1.3303	2.5135	3.9129	4.8956	-6.4619	1.3595	0.21483	5.6581	3.8542	3.4685
2.1726	0.23412	1.1803	-4.5035	4.984	0.34156	1.0067	2.9041	3.9449	4.8191	-6.4587	1.3213	0.25279	5.6257	3.7734	3.4386
2.13	0.12333	0.97919	-4.4027	5.2252	0.37413	0.99772	3.7774	3.3451	3.1288	-6.486	0.99561	0.27781	5.6452	3.5736	3.9707
2.2026	0.93233	2.0146	-4.5217	4.8216	0.25719	1.0845	3.288	3.5983	3.3647	-6.4234	1.7056	0.33902	5.6352	3.6273	3.5707
2.3685	0.56287	1.7478	-4.2541	4.4201	0.18665	1.5564	3.9455	3.9558	3.2313	-6.5031	1.6307	0.23206	5.6224	3.9687	3.2837
2.1692	-0.002141	1.0663	-4.2363	5.3385	0.21919	2	4.6283	4.1123	4.8544	-6.4276	1.8593	0.20191	5.6526	4.0471	3.2509
2.2269	0.018678	0.9751	-4.3036	4.9362	0.33516	1.5278	2.0469	3.4358	3.7627	-6.4891	1.0821	0.20601	5.6595	3.7219	3.3215
2.2234	0.042502	1.0373	-4.2412	4.538	0.2341	2	2.2512	4.0582	4.608	-6.396	1.9677	0.26594	5.6478	4.2036	3.1452
2.0464	-0.012176	0.94529	-4.2371	4.2098	0.25234	2	3.2433	3.3442	3.5165	-6.5625	1.0062	0.15931	5.6616	3.4562	3.2309
2.4473	-0.11075	0.86188	-4.1223	4.6104	0.28071	1.5751	3.9351	4.0873	5.5612	-6.6536	0.7706	0.20113	5.6195	3.5361	3.1225
1.8628	-0.045294	0.98852	-4.2502	5.6871	0.25646	1.6506	2.7066	2.4603	3.313	-6.438	1.3184	0.38703	5.6773	3.1635	3.7649
1.7131	0.17049	1.0951	-4.4855	4.4304	0.2905	1.8074	4.0265	3.8388	5.2804	-6.4932	1.198	0.27168	5.6502	3.4768	3.4549
1.815	0.076625	1.145	-4.3429	5.3395	0.27991	1.3256	2.28	3.6618	3.7954	-6.4266	1.585	0.25268	5.6526	3.7779	3.8099
2.2567	0.33928	1.3046	-4.441	4.2482	0.33224	1.0101	3.9249	3.4272	3.2444	-6.5634	0.86888	0.1306	5.6321	3.5641	3.2685
1.8791	0.10531	1.0259	-4.4148	5.0784	0.28979	1.9993	3.2475	3.2123	3.3214	-6.4613	1.2667	0.44852	5.6563	3.544	3.9878
2.1006	-0.056733	0.93157	-4.0851	4.0235	0.30854	1.5657	2.8415	2.4419	3.8211	-6.4043	1.2603	0.2259	5.7071	3.2914	3.1516
2.2141	0.081805	0.96283	-4.3689	4.3428	0.36173	1.1809	2.7997	4.066	5.5851	-6.4202	1.2764	0.27213	5.6624	3.6988	3
2.2615	1.2803	2.1616	-4.7545	5.0867	0.33808	0.6975	2.4294	3.9033	4.4918	-6.703	0.59733	0.068021	5.6028	3.7395	3.7164
2.2712	0.16758	1.0279	-4.4722	4.4902	0.38258	1.0931	4.3054	3.9216	4.9064	-6.5732	0.79062	0.11037	5.6318	3.8164	3.0141
1.8388	0.41133	1.3642	-4.4401	4.4162	0.34434	1.0525	3.3289	3.0852	3.181	-6.4056	1.3298	0.23872	5.6851	3.7387	3.3519
2.3313	0.31955	1.4466	-4.2139	4.0958	0.22087	1.8933	4.9564	3.9527	5.1438	-6.4874	1.4979	0.28859	5.6338	3.9086	3.7017
2.3196	0.096584	0.9703	-4.3346	4.5576	0.42975	0.97828	3.7105	2.7235	4.2297	-6.3375	1.2078	0.32228	5.6918	3.6515	3.7289
2.3325	0.1753	1.0443	-4.435	4.0011	0.34019	1.2195	3.0478	3.4752	4.0521	-6.3749	1.5866	0.28941	5.6495	3.642	3.5026
2.0821	0.13482	1.0406	-4.3114	4	0.34467	1.3288	2.9919	3.7627	4.9867	-6.4289	1.3181	0.35715	5.6564	3.8044	3.896
1.7654	0.21309	1.2147	-4.4181	5.4535	0.30328	1.0162	3.2418	4.0689	3.5674	-6.4915	1.3554	0.13926	5.6237	3.8906	3.8025
1.7768	0.045985	0.92892	-4.3564	5.0963	0.26375	1.9741	4.3979	3.7873	3.6937	-6.5214	1.2232	0.2302	5.6381	4.0348	3.0288
2.3777	-0.050036	0.88938	-4.3045	5.3341	0.28884	1.6123	2.1774	4.3518	5.9198	-6.6936	0.63897	0.16168	5.6465	3.5047	3.0276
2.1349	0.36778	1.4237	-4.418	5.0546	0.23004	1.2791	4.7638	3.7711	5.3783	-6.5873	1.0376	0.28431	5.6209	2.9795	3.8809
2.0436	0.8568	1.9463	-4.4404	4.1371	0.21549	1.3952	2.3487	3.2519	4.2611	-6.7622	0.56675	0.21534	5.6241	2.9061	3.8276
2.3134	-0.05189	0.94513	-4.2877	5.6841	0.2399	2	4.6816	3.8129	3.0711	-6.5507	1.1601	0.19768	5.6126	3.8645	3.1915
2.0907	-0.11274	0.85714	-4.1813	4.4821	0.29646	1.3831	3.4148	3.5558	3.2535	-6.447	1.4302	0.24685	5.648	3.6326	3.4632
1.8743	0.092815	0.97597	-4.3389	4.4319	0.31157	1.4886	3.0373	3.8091	5.591	-6.5888	0.76561	0.14458	5.6462	3.1917	3.1639
1.9367	0.178	1.0688	-4.4109	4.427	0.23232	1.8726	3.9488	3.7864	3.2386	-6.5681	1.1324	0.19555	5.6406	3.5935	3.5079
2.1577	0.024338	1.0661	-4.1516	5.0156	0.23975	1.7027	3.46	3.6281	4.5978	-6.3947	1.8687	0.23411	5.6422	3.9101	3.3788
2.0507	0.38838	1.4051	-4.4357	4.8056	0.26426	1.2151	4.0739	3.7576	4.4033	-6.5196	1.2539	0.22155	5.6419	3.6992	3.5268
1.9875	0.12412	1.0646	-4.2893	4.4432	0.32664	1.1081	2.5764	3.1615	3.9408	-6.3795	1.529	0.27924	5.6894	3.5282	3.046
2.2539	0.41105	1.3631	-4.5537	5.3408	0.17646	1.5127	3.1938	4.6219	5.8172	-6.48	1.8712	0.29025	5.641	3.5965	3.4029
2.1552	0.084007	0.92694	-4.4871	4.4954	0.32953	1.4681	2.0047	4.445	5.6664	-6.4298	1.4515	0.21487	5.617	3.6539	3.0868
2.0002	-0.099792	0.9737	-4.1917	5.0072	0.18019	2	4.0971	3.7016	5.0299	-6.6849	0.8629	0.25028	5.6314	2.9701	3.9948
1.8492	0.23579	1.2427	-4.3588	4.4436	0.17268	1.9113	3.5127	3.6744	3.7773	-6.5625	1.3346	0.26591	5.614	3.3129	3.5966
2.0758	0.23914	1.3443	-4.3149	4.993	0.18017	1.7842	2.7115	3.7954	5.1015	-6.5082	1.545	0.32336	5.6271	3.389	3.7762
2.1928	-0.060295	0.88186	-4.2964	5.7649	0.25739	1.5023	4.4193	4.0422	5.5787	-6.6802	0.74439	0.15605	5.6194	3.2598	3.1365
2.137	0.034487	0.97581	-4.2443	4.5836	0.28893	1.4036	2.4124	3.5834	3.0751	-6.3534	1.9305	0.24499	5.6479	3.8115	3.0221
2.1417	0.14267	1.0514	-4.3724	4	0.29485	1.6484	3.8973	3.6554	4.2619	-6.4673	1.3203	0.29268	5.661	3.7537	3.4845
2.2777	-0.023519	0.91335	-4.1833	4.5739	0.29891	1.65	4.4955	3.2525	3.3748	-6.4503	1.2812	0.28794	5.6539	3.7569	3.6866
2.3521	0.2708	1.3635	-4.3421	5.0046	0.24984	1.6008	2.4134	3.714	4.8352	-6.8864	0.37346	0.10489	5.6041	3.9348	3.4378
1.8181	1.2097	2.2255	-4.5542	4.809	0.26064	1.3621	2.8931	4.0826	4.8978	-6.4749	1.6222	0.53902	5.5983	4.0942	3.2488
2.1328	0.020619	1.0165	-4.3399	5.1342	0.26649	1.7346	3.8585	3.6535	3.6048	-6.4664	1.4482	0.21485	5.6622	3.6877	3.5263
2.0215	0.26481	1.2904	-4.4857	5.5907	0.22867	1.6063	3.5659	3.5055	3.86	-6.6223	0.92051	0.16768	5.6033	3.507	3.0452
1.7525	0.18053	1.0638	-4.4968	5.4382	0.3409	1.3786	3.9068	3.9116	3.9014	-6.3991	1.5363	0.26174	5.6458	4.0596	3.3992
2.2319	0.0064096	0.96238	-4.343	5.5212	0.21012	1.9768	3.7361	4.1981	5.7538	-6.591	1.116	0.18793	5.6389	3.3057	3.4027
1.8841	-0.16449	0.84098	-4.1896	5.3168	0.28947	1.8368	2.2489	3.385	3.8236	-6.37	1.7425	0.26823	5.6727	3.8514	3.474
2.4211	0.076409	0.99456	-4.3222	4.0346	0.34577	1.5187	2.0145	2.2849	3.4634	-6.4275	0.98632	0.21669	5.675	3.2157	3.7051
2.0944	0.075534	1.1075	-4.3169	5.6293	0.21305	1.5132	3.282	3.6105	3.976	-6.6223	0.99233	0.17894	5.5934	3.2215	3.4264
2.2891	0.026987	1.0006	-4.3258	4.785	0.29816	1.4615	3.9872	3.9176	4.8576	-6.4902	1.2662	0.21639	5.6458	3.8698	3.434
2.1485	-0.18808	0.80682	-4.1154	5.535	0.21946	1.9604	2.9734	3.9373	3.1867	-6.5305	1.3303	0.16492	5.6219	3.9828	3.3027
2.0658	0.92813	2.0629	-4.4388	4.8904	0.19667	1.8176	4.7255	3.7795	5.4192	-6.4757	1.5918	0.26959	5.6761	3.2933	3.3451
1.8889	-0.046215	0.9856	-4.2055	5.3557	0.21997	1.8446	3.1699	3.3119	3.4096	-6.7241	0.61859	0.15848	5.5945	3.1613	3.3877
2.446	-0.1347	0.85667	-4.2501	5.649	0.3263	1.2734	4.066	4.1073	5.2968	-6.6072	0.81429	0.17087	5.6184	3.8845	3.0852
2.0581	0.23066	1.2178	-4.3938	4.4005	0.27986	1.4803	2.6722	3.145	3.9161	-6.6007	0.83569	0.26074	5.6582	3.1807	3.4009
2.4405	0.24291	1.2196	-4.4466	5.5498	0.30307	1.044	3.2017	4.0422	5.0198	-6.5015	1.2736	0.3139	5.6278	3.9158	3.8808
2.2992	1.5337	2.3603	-4.8715	4.5542	0.35562	1.0927	2.9144	4.6859	4.1643	-6.5969	1.1239	0.33393	5.5652	4.7905	3.4969
1.5871	0.25546	1.283	-4.4027	5.2131	0.29636	1.1405	3.2418	3.8899	4.9193	-6.3967	1.7428	0.23411	5.6482	3.8029	3.2875
2.3857	0.13291	1.107	-4.2665	4.8495	0.32828	1.0166	4.048	3.8432	5.2189	-6.539	0.95394	0.16748	5.6495	3.7413	3.461
2.0996	-0.1011	0.83709	-4.2159	5.0357	0.25936	1.843	2.0005	4.0973	3.4071	-6.4534	1.5862	0.29623	5.6071	4.2208	3.8648
2.3417	0.30886	1.1867	-4.5475	4.987	0.40561	0.58814	3.3704	3.319	3.9211	-6.5306	0.78709	0.32737	5.6261	3.3373	3.6874
1.7963	0.66428	1.8192	-4.3707	4.6439	0.21244	1.4746	4.1356	3.96	5.3544	-6.7455	0.71389	0.18492	5.6601	3.4214	3.259
2.2494	-0.011579	1.0223	-4.2648	5.3501	0.22284	1.7152	2.5584	3.0299	4.4383	-6.6893	0.6333	0.1601	5.6413	2.7235	3.7891
2.2312	0.21019	1.2979	-4.3424	5.0179	0.23036	1.7504	3.6893	3.4101	4.6867	-6.3732	1.9959	0.34904	5.6785	3.5794	3.4794
1.8913	-0.034468	0.86829	-4.3044	4.8497	0.32362	1.3718	4.6104	3.6305	4.9774	-6.537	0.93099	0.16287	5.654	3.5678	3.5673
2.3682	0.56352	1.4086	-4.587	4.5445	0.36128	1.9955	3.0412	4.338	5.8013	-7.483	0.38345	0.9964	5.6285	3.4288	3
1.9799	0.074952	0.99785	-4.4037	5.4116	0.26745	1.8666	3.9633	3.6819	3.7421	-6.51	1.2323	0.17007	5.6348	3.6937	3.1365
1.8425	0.096679	1.0806	-4.3651	5.3691	0.27029	1.4681	3.5044	3.9385	4.8056	-6.5376	1.2091	0.27195	5.6043	3.6321	3.2432
2.2925	0.0097165	0.96676	-4.2955	4.929	0.33128	1.3375	2.4276	3.5559	3.9359	-6.5071	1.0392	0.15517	5.6318	3.7657	3.2122
2.2877	0.25215	1.3412	-4.3108	5.5423	0.17127	1.8502	4.0013	3.0392	3.4838	-6.6324	0.9863	0.21742	5.635	2.8988	3.1642
1.9367	0.048726	1.086	-4.3027	5.0239	0.28195	1.3336	3.4366	3.3793	3.029	-6.5174	1.1247	0.27729	5.6399	3.3582	3.4312
2.1299	0.14442	1.2771	-4.2876	5.2475	0.17636	1.7859	4.2044	4.6292	5.8077	-6.4553	1.9432	0.20353	5.6019	3.8569	3.0005
1.7838	0.34194	1.2564	-4.5392	4.3992	0.28262	1.2021	2.6704	4.2027	5.5303	-6.529	1.1996	0.26095	5.6317	3.4321	3.512
1.7642	0.14833	1.0355	-4.4157	4.2706	0.37715	1.4379	3.1456	3.4671	3.9097	-6.3526	1.5546	0.32072	5.655	3.8432	3.3756
1.616	0.23177	1.2671	-4.3402	4.2056	0.2496	1.6012	4.2939	2.652	3.8891	-6.6134	0.73716	0.22548	5.6609	2.6856	3.0228
2.1581	0.11631	0.99531	-4.3907	4.894	0.32912	1.2086	4.2604	3.5866	4.1091	-6.5166	1.0565	0.2322	5.6377	3.6382	3.2669
2.258	0.28352	1.1624	-4.4998	4.3795	0.32615	1.2719	3.7787	4.089	5.6335	-6.5931	0.80507	0.31682	5.667	3.7155	3.5799
2.3698	0.22279	1.0552	-4.3973	4.09	0.28917	1.0449	3.3595	3.9523	4.2698	-6.5755	1.0385	0.19159	5.6011	3.6018	3.9381
2.3335	1.9169	2.8091	-4.6961	5.3281	0.34438	0.90643	4.0475	3.6672	4.2549	-6.6077	0.79629	0.28429	5.5303	3.6747	3.5372
2.1601	-0.057381	0.93876	-4.1635	4.446	0.2375	2	4.4359	4.133	5.4292	-6.6973	0.73825	0.16473	5.6264	3.9415	3.7995
2.1449	0.10477	1.1441	-4.3288	5.1891	0.23384	1.697	3.4828	3.8961	5.0295	-6.4649	1.5487	0.16051	5.6349	3.7575	3.4046
1.7427	-0.11346	0.8547	-4.1954	5.0148	0.25785	2	2.7779	3.6103	4.2977	-6.3743	1.9137	0.23991	5.6691	3.8672	3.6508
2.3345	0.14303	0.97037	-4.5461	5.6228	0.31703	1.5604	2.0002	4.1061	5.5512	-6.6163	0.77214	0.18816	5.648	3.7002	3.1814
2.2624	0.82499	1.8157	-4.5561	4.6421	0.32893	0.9362	4.2682	3.7729	4.7793	-6.5377	1.0236	0.30131	5.646	3.7848	3.7738
2.1989	0.072295	1.0205	-4.3458	4.6125	0.27506	1.9317	4.4487	4.1721	5.5669	-6.5398	1.101	0.26411	5.6343	3.7573	3.4386
2.2288	0.017991	1.0848	-4.2294	5.4772	0.21922	1.7507	4.1192	3.7554	4.597	-6.4473	1.6999	0.22418	5.6197	3.7406	3.6151
2.1558	1.37	2.3646	-4.6453	5.5228	0.2718	0.9073	4.1006	3.7673	3.3154	-6.6063	0.96061	0.17096	5.6092	3.4761	3.6127
2.2674	-0.010231	0.84697	-4.4154	5.5681	0.33673	1.25	3.9704	3.741	4.5346	-6.5209	1.0414	0.2479	5.6432	3.6384	3.6293
2.2952	1.5864	2.3572	-4.698	4.4314	0.45234	1.5132	2.2392	4.2705	4.7849	-6.5044	1.0215	0.95708	5.6002	5.6319	3.3798
2.1053	0.068568	1.0895	-4.3582	5.7363	0.20462	1.6774	3.8803	3.5445	4.7535	-6.5362	1.2907	0.14237	5.6601	3.284	3.1278
1.835	0.19921	1.1485	-4.3363	5.1642	0.32506	1.2108	3.5617	4.4403	5.8806	-6.4208	1.4519	0.24413	5.6461	3.9603	3.2549
2.0771	0.048528	0.98236	-4.3158	4.0723	0.28923	1.5802	2.6269	3.409	4.2338	-6.5393	1.0138	0.20221	5.6571	3.4204	3.3881
2.2215	-0.091923	0.87304	-4.1236	4.4674	0.24349	1.8251	3.9659	3.4918	4.5851	-6.3829	1.8523	0.38528	5.6546	3.4591	3.9923
2.1382	0.088276	0.86858	-4.456	4	0.4438	0.86675	2.7302	3.8889	4.0129	-6.5247	0.86342	0.26352	5.601	3.7708	3.566
2.008	-0.096838	0.86509	-4.1641	4.5283	0.28648	1.631	3.5273	3.1338	4.6469	-6.5079	1.0288	0.22553	5.6461	3.2055	3.3588
2.0428	0.98924	1.9691	-4.5285	4.0858	0.39189	0.57758	3.1251	2.8976	5.7129	-6.297	1.1732	0.26638	5.7267	2.8734	3.4429
1.6436	0.16182	1.175	-4.2939	4.3375	0.228	1.7204	2.4897	4.0493	4.7063	-6.5729	1.1743	0.2066	5.5988	3.8946	3.2913
2.0792	0.067005	1.0978	-4.2598	5.0279	0.26899	1.5619	3.0478	3.5985	5.292	-6.5019	1.1454	0.18249	5.6868	3.4219	3.2184
1.8781	0.627	1.6143	-4.5131	5.2142	0.3198	0.79982	3.4006	3.6877	3.0808	-6.683	0.63292	0.098046	5.599	3.6685	3.7888
2.0107	0.063379	0.99119	-4.3541	5.0406	0.26429	1.5587	3.189	3.7033	4.302	-6.5765	1.008	0.24519	5.6299	3.7078	3.518
2.2654	0.56446	1.5808	-4.4504	4.6343	0.31638	0.8895	2.9019	3.8374	3.3303	-6.5679	0.97531	0.18513	5.6074	3.9655	3.7712
2.3457	0.31119	1.2668	-4.5905	5.5956	0.18712	1.8299	3.6926	4.0765	3.9513	-6.5513	1.447	0.24664	5.5681	3.6332	3.3013
1.5118	0.14375	1.1063	-4.372	4	0.31636	1.2445	3.5086	4.229	5.5898	-6.6018	0.83946	0.16625	5.6059	3.5807	3.9116
2.2137	0.064443	1.0633	-4.2684	4.8827	0.2869	1.3228	4.3601	3.9985	5.4041	-6.475	1.3499	0.25619	5.6858	3.6528	3.4505
2.0172	0.12434	1.0892	-4.3036	4.6195	0.25643	1.8848	4.4917	3.5198	3.6179	-6.5854	0.93689	0.15476	5.6555	3.6989	3.153
2.2414	-0.035821	0.9474	-4.1823	4	0.22328	1.9489	2.8316	3.9427	3.7952	-6.4898	1.4905	0.25441	5.6017	3.8036	3.6454
2.2514	-0.0936	0.95418	-4.2135	5.5883	0.25246	2	4.0483	2.915	3.8218	-6.4513	1.3637	0.35963	5.6967	3.3446	3.9943
1.8247	0.15628	1.1338	-4.3996	5.4798	0.27068	1.1988	2.501	2.6091	4.7995	-6.3693	1.5227	0.28818	5.7104	2.972	3.4012
1.9966	0.028957	1.0407	-4.2193	4.727	0.25109	1.7206	2.1041	3.7309	4.4634	-6.4229	1.7005	0.2905	5.6543	3.8067	3.4634
1.837	0.14585	1.0742	-4.3149	4.6519	0.27519	1.5874	2.8143	3.7565	4.5783	-6.5338	1.145	0.28345	5.6504	3.7313	3.812
1.6446	-0.067193	0.82136	-4.2482	5.0012	0.29284	1.7531	4.2446	2.8948	4.6843	-6.4267	1.2673	0.24495	5.6772	3.3038	3.2671
1.6163	0.19982	1.2101	-4.3879	4.8134	0.21621	1.8197	3.8566	3.6764	4.8105	-6.573	1.1309	0.24585	5.6326	3.4353	3.7318
2.2511	1.0256	2.039	-4.5656	4.1018	0.26608	1.3795	4.6555	3.6935	5.1042	-6.4501	1.5155	0.30081	5.6788	3.3553	3.3229
1.8442	0.1204	1.1098	-4.3457	4.8128	0.20512	1.9973	3.5083	4.7005	5.8125	-6.5609	1.369	0.26319	5.6052	3.9946	3.7481
2.3532	1.0086	1.8778	-4.7989	5.043	0.27883	1.247	2.589	4.2639	4.5065	-6.4274	1.8248	0.37271	5.6382	4.1658	3.2309
2.1922	0.43991	1.4344	-4.4519	4.3335	0.27944	1.2173	2.0474	3.4696	4.359	-6.5547	1.0244	0.25328	5.6179	3.5132	3.4275
2.2709	0.1149	1.0143	-4.2939	4.3522	0.30728	1.6768	4.0053	3.3662	4.1962	-6.5103	1.0373	0.25877	5.6682	3.709	3.4124
2.0328	0.1065	1.0212	-4.2403	4.2749	0.28478	1.4157	3.6758	3.6423	3.4048	-6.573	0.99661	0.28764	5.613	3.6437	3.8109
1.986	-0.094224	0.90044	-4.0652	4.2757	0.25124	2	3.7308	3.9464	5.7132	-6.5303	1.1222	0.1985	5.661	3.424	3.3947
2.3022	0.070145	1.0398	-4.2662	5.0878	0.31343	1.7317	2.6782	3.1159	3.1096	-6.38	1.5222	0.23317	5.6848	3.8621	3.3904
1.1084	0.45164	1.3586	-4.6612	5.3805	0.35285	0.89811	3.1863	4.4005	5.7195	-6.5478	0.95814	0.16683	5.6432	3.7224	3.6491
2.0216	-0.14539	0.88698	-4.1755	5.2046	0.23366	2	2.5553	4.104	5.6805	-6.5169	1.2927	0.22821	5.6561	3.4555	3.0003
2.1731	-0.12875	0.85974	-4.1873	5.4521	0.27765	2	2.7259	2.8704	3.4642	-6.5547	0.88995	0.23253	5.6556	3.2114	3.0115
1.8819	0.099921	1.0162	-4.2637	4	0.28226	1.9992	4.554	4.0149	5.2096	-6.5114	1.2255	0.27264	5.6227	3.8316	3
2.1809	0.02949	0.99132	-4.3058	5.5145	0.30104	1.5086	2.984	3.7588	4.8536	-6.4557	1.361	0.29542	5.663	3.8218	3.8072
1.6385	0.10652	1.0421	-4.4013	5.588	0.23363	2	3.522	3.8737	5.1478	-6.6306	0.88174	0.1612	5.6204	3.5928	3.5575
2.3739	1.1749	1.9736	-4.765	4.4518	0.49277	0.3583	2.5132	3.7079	5.3595	-6.4837	0.72625	0.21909	5.6751	3.6426	3.2334
2.1504	0.14264	0.96098	-4.5625	5.3922	0.40221	1.0944	3.2266	3.5728	4.0922	-6.5386	0.79684	0.14744	5.661	3.7869	3.0601
1.7772	1.0601	1.9473	-4.7883	4.6592	0.4255	0.52205	3.0876	3.786	3.2469	-6.6222	0.62597	0.11347	5.6538	3.6338	3.1618
1.7496	0.24776	1.2361	-4.4246	4.5709	0.32639	0.94623	3.3947	3.4987	4.8597	-6.5149	1.0129	0.17112	5.6517	3.2344	3.3985
2.368	0.32826	1.3268	-4.4042	4.1671	0.3193	0.80495	3.4669	4.0004	4.6507	-6.4234	1.5511	0.23558	5.6219	3.8297	3.3754
2.0465	0.16481	1.0587	-4.5255	5.2834	0.3169	1.4405	4.3941	3.5332	4.1731	-6.6091	0.73347	0.11988	5.6349	3.5479	3.7833
2.2697	-0.032848	0.84304	-4.1396	4	0.37271	1.3726	3.2109	2.7607	3.8011	-6.4709	0.88483	0.24848	5.6895	3.5094	3.6371
2.1513	0.34077	1.3573	-4.3668	4.3854	0.35962	0.92797	3.9083	3.0984	4.9038	-6.3889	1.2553	0.30797	5.7023	3.5566	3.3854
2.0495	-0.090422	0.81237	-4.2766	5.0451	0.26607	1.9837	3.9024	3.607	3.2736	-6.4696	1.3931	0.27187	5.6352	3.7431	3.3403
2.141	-0.036567	0.92924	-4.2049	4.8813	0.25636	1.9999	2.0176	2.5911	3.506	-6.3728	1.6883	0.25406	5.6962	3.3167	3.0093
2.2369	0.66742	1.8146	-4.3415	4.2569	0.15976	1.7386	3.6718	3.8464	4.4522	-6.6239	1.1963	0.21194	5.5953	3.5062	3.5742
2.2448	0.13401	1.2354	-4.3563	5.6231	0.18488	1.9425	4.2079	4.5599	6	-6.4873	1.685	0.25579	5.6463	3.6766	3.4065
2.0135	0.97816	1.9544	-4.5069	4.2802	0.25	1.4166	2.7189	3.8026	3.3169	-6.6318	0.93932	0.37032	5.5947	4.0515	3.8953
2.3143	0.54507	1.4537	-4.5553	4.7121	0.40902	0.58506	3.2419	3.3487	4.8576	-6.4476	1.0095	0.30962	5.6919	3.4931	3.5545
2.1741	0.29432	1.1545	-4.4412	4.0607	0.41842	0.82445	3.5215	2.1127	5.3083	-6.3178	0.83906	0.37498	5.7262	2.8106	3.952
1.7874	-0.25413	0.80336	-4.0486	5.1736	0.20891	2	4.2049	3.1155	4.271	-6.4587	1.5562	0.27552	5.6642	3.1609	3.1916
2.2182	0.079991	0.92923	-4.3488	4.9597	0.34977	1.0827	4.0987	4.1025	5.3079	-6.5293	0.9997	0.20572	5.607	3.7689	3.2371
1.9557	-0.028657	1.0392	-4.1653	4.1464	0.1767	2	2.0012	3.8149	5.7819	-6.7425	0.65519	0.20687	5.6401	2.3658	3.1764
2.211	1.5009	2.347	-4.8183	4.6306	0.47351	1.2732	2.4988	3.8158	3.9151	-7.3994	0.31755	0.85869	5.643	4.6766	3.1747
1.9574	0.10703	0.98266	-4.3195	4.0301	0.32298	1.8257	2.9114	3.5063	4.3354	-6.4128	1.4167	0.21209	5.6731	3.7914	3.3577
2.2266	0.56317	1.594	-4.3946	4.3685	0.27929	0.99232	4.0476	3.4668	4.0625	-6.3432	2	0.26887	5.6482	3.8201	3.1211
2.1413	0.052557	1.073	-4.4274	5.7923	0.22633	2	4.6964	3.0268	3.3877	-6.5133	1.2474	0.38443	5.6693	2.9772	3.6018
2.0488	0.097586	1.1108	-4.2616	5.4463	0.2249	1.9064	4.6552	3.8435	5.2832	-6.4344	1.6827	0.24782	5.6406	3.6504	3.392
2.2209	-0.083436	0.92833	-4.2054	5.363	0.21467	2	3.0465	4.6489	5.9788	-6.531	1.3702	0.2063	5.6137	3.8056	3.0943
1.8088	0.022199	1.006	-4.1733	4.0263	0.27295	1.5415	4.5418	4.3617	5.846	-6.5136	1.2301	0.27906	5.6529	3.5441	3.4383
2.3371	-0.15876	0.83615	-4.2106	5.34	0.25992	2	4.6837	3.4317	3.3976	-6.6132	0.82965	0.13651	5.6097	3.3445	3.3946
1.7808	0.3794	1.3801	-4.4978	5.3207	0.27375	1.1491	3.0625	3.1635	4.4401	-6.5448	0.99617	0.18353	5.6597	3.057	3.2112
2.1006	0.12978	1.0834	-4.287	4.7172	0.30371	2	2.3864	3.4317	3.9625	-6.3961	1.5606	0.31938	5.7024	4.1451	3.254
2.3673	0.091721	0.92655	-4.365	4.0297	0.35786	1.1971	4.3709	3.6091	3.1296	-6.5691	0.82553	0.2035	5.6471	3.5127	3.723
2.1912	0.4741	1.4946	-4.4758	5.2169	0.21378	1.4204	2.4595	2.718	3.8809	-6.7232	0.54759	0.10144	5.6291	2.5061	3.2321
1.172	0.82726	1.9836	-4.281	4.2076	0.17759	1.7846	3.3474	3.8806	3.4176	-6.6303	1.1327	0.24813	5.5968	3.9563	3.7587
2.3635	0.068554	0.78396	-4.3461	4.5274	0.37155	2	3.8061	3.7797	4.726	-7.6855	0.30666	0.96582	5.5838	2.5687	3
2.2087	0.048465	0.9613	-4.2273	4.1855	0.31084	1.3062	4.0413	3.6238	3.9008	-6.6677	0.59715	0.01	5.6126	3.7043	3.7961
2.3711	1.6831	2.6023	-4.6654	5.2294	0.19595	1.5896	2.2282	4.1628	4.8335	-6.565	1.3102	0.30395	5.5458	3.9807	3.395
1.9846	0.039315	1.0257	-4.307	4.8764	0.22536	1.8176	2.4074	3.6145	3.9374	-6.5309	1.289	0.16581	5.6136	3.3742	3.1748
1.9573	0.18316	1.1179	-4.4805	5.6043	0.33518	1.1414	2.9945	4.0643	5.1772	-6.4212	1.4798	0.28744	5.6322	3.8368	3.372
1.9754	0.75267	1.7311	-4.4559	4.0921	0.35025	0.83452	3.2937	3.3378	5.0178	-6.5217	0.86309	0.2063	5.6723	3.4875	3.6527
2.3921	0.80778	1.8438	-4.6192	5.8671	0.25285	1.1219	3.9828	4.4806	5.7101	-6.5069	1.3916	0.19269	5.6136	3.8785	3.4964
1.9197	0.066221	1.0177	-4.3824	5.46	0.28913	1.9972	4.4636	3.8401	4.8457	-6.5363	1.0676	0.21601	5.6489	3.9343	3.814
1.992	0.026713	0.94216	-4.322	4.8611	0.33288	1.4938	4.3944	3.6082	3.7675	-6.5899	0.82295	0.4017	5.6481	3.6985	3.9712
2.1207	0.024725	0.94329	-4.391	5.0762	0.33519	1.5679	2.3035	3.2847	3.7609	-6.511	0.98298	0.35223	5.671	3.601	3.6342
2.3369	0.96062	1.9101	-4.5804	4.1863	0.36765	0.70637	4.5764	3.8257	3.7058	-6.4642	1.2219	0.21182	5.6177	3.7687	3.5867
1.715	0.32486	1.4358	-4.3011	4.0386	0.20322	1.727	2.9461	3.8881	4.3345	-6.5246	1.4017	0.11001	5.6433	3.8553	3.0148
1.8437	1.3487	2.3688	-4.5171	4.5191	0.27523	1.0699	3.0019	3.9003	3.7176	-6.5848	1.0198	0.18838	5.6366	4.0944	3.612
2.432	0.53191	1.6276	-4.3956	4.5184	0.17402	1.9366	2.4152	4.6621	5.9962	-6.8567	0.59097	0.064664	5.6306	4.3086	3.1599
2.2658	0.075552	1.024	-4.3247	4.8821	0.22612	2	2.0015	3.3915	4.2322	-6.506	1.33	0.20821	5.6339	3.3788	3.2651
2.0021	0.028403	1.0822	-4.265	5.29	0.27237	1.6486	3.9743	3.7146	3.5847	-6.4009	1.7568	0.2939	5.6639	3.9434	3.8287
2.2863	0.22148	1.1741	-4.3978	4	0.3222	0.93875	2.1641	3.6772	4.7026	-6.6409	0.71215	0.15919	5.6031	3.3147	3.291
1.7591	0.42926	1.2181	-4.6934	4.187	0.46236	0.60693	3.0405	4.0699	4.9466	-6.4674	1.0098	0.27892	5.6345	3.7591	3.8883
2.2454	0.019707	0.91895	-4.2409	4.2375	0.28433	1.6973	3.5998	3.7301	3.5182	-6.4851	1.2799	0.1443	5.6265	3.8758	3.1818
2.1003	0.073791	1.0932	-4.3521	5.9287	0.32932	0.98013	3.3995	3.6054	3.6777	-6.455	1.2877	0.20763	5.6277	3.7413	3.5803
1.8832	0.028366	1.1047	-4.2434	4.8142	0.20835	2	3.4968	3.707	3.4183	-6.3915	2	0.19318	5.6554	3.8597	3.77
2.0241	0.09437	0.9901	-4.3253	4.4622	0.26479	1.4934	4.3697	3.4101	4.9074	-6.6543	0.67479	0.093063	5.6325	3.0738	3.6274
2.2424	0.61545	1.6515	-4.4988	5.5614	0.26979	1.1427	2.9371	3.7291	4.1469	-6.5618	1.0598	0.18708	5.6713	3.9492	3.685
2.1821	0.040387	0.9367	-4.3631	4.9438	0.27563	1.8122	4.0291	3.6098	4.0196	-6.4659	1.4113	0.25286	5.6384	3.7442	3
2.0891	-0.033786	0.94966	-4.1698	4.064	0.28341	1.8564	4.6321	3.4543	3.0438	-6.4145	1.5343	0.30455	5.6663	3.7833	3.5823
2.1518	0.031749	0.93307	-4.3588	5.1351	0.35826	1.7084	3.7701	3.6147	5.8517	-6.2644	1.7522	0.42735	5.7269	3.5792	3.466
1.5056	0.4015	1.5481	-4.3624	5.5329	0.16633	1.9024	3.4449	3.8955	3.8527	-6.4743	1.8491	0.29639	5.6306	3.8217	3.8748
2.1276	0.38293	1.4502	-4.3332	4.1314	0.21579	1.4563	2.6818	3.9432	3.6998	-6.5006	1.5183	0.20769	5.6093	3.8593	3.8698
2.2372	0.23793	1.0457	-4.6255	4.5931	0.35681	1.3609	4.1392	3.8029	3.536	-6.5563	0.90287	0.24162	5.6235	3.711	3.2335
1.9909	0.0072818	1.0243	-4.2896	5.2492	0.20485	1.9997	4.0746	3.6435	4.481	-6.5744	1.1662	0.242	5.6274	3.4692	3.8185
2.3281	-0.072602	0.88807	-4.2772	5.549	0.29342	1.5101	4.5474	3.6264	5.0125	-6.5359	0.99875	0.22181	5.6596	3.4366	3.6531
1.413	0.22098	1.2366	-4.4653	5.2674	0.28956	1.1894	2.2765	4.048	4.3379	-6.4785	1.4097	0.21412	5.6016	3.8246	3.3397
2.0642	0.71988	1.765	-4.5399	4.4444	0.28274	1.0813	4.0231	3.6559	5.0897	-6.4199	1.5902	0.5082	5.6754	3.3268	3.9977
2.4447	-0.085193	0.89901	-4.1989	4.7357	0.24074	2	2.2117	3.3515	3.6101	-6.6327	0.81437	0.17597	5.6393	3.3674	3.4593
2.2503	0.35417	1.2811	-4.4635	4.2874	0.38675	0.66118	3.4777	3.8636	5.0598	-6.6829	0.55006	0.11226	5.6126	3.6082	3.2996
1.6316	0.092381	1.0713	-4.3233	4.8666	0.21774	1.7927	3.7747	4.1662	5.6247	-6.6495	0.944	0.26796	5.6217	3.2643	3.6384
2.3414	0.66265	1.798	-4.4617	5.4161	0.2072	1.6467	3.2148	3.4654	3.4793	-6.4853	1.5581	0.42709	5.6743	3.5688	3.5122
2.0685	-0.08108	0.85681	-4.1069	4.2495	0.22997	1.9331	2.7094	3.979	5.2233	-6.4273	1.7375	0.26219	5.6608	3.6717	3.632
2.247	1.0092	2.0881	-4.5453	5.5196	0.27459	1.0342	4.5838	2.9032	3.1051	-6.4162	1.4588	0.23954	5.6767	3.2498	3.0265
2.1859	0.11535	1.0084	-4.3067	4.8782	0.31565	1.4962	4.6172	3.3234	4.4815	-6.3735	1.6021	0.43676	5.7016	3.7201	4
2.1326	1.1522	2.2596	-4.5266	5.129	0.19542	1.7459	4.6782	3.756	5.0265	-6.7332	0.77201	0.20413	5.6203	3.2107	3.1059
2.3661	0.28349	1.2422	-4.4051	4.5612	0.31814	1.2581	2.7283	3.2265	3.939	-6.4014	1.4721	0.38552	5.649	3.7759	3.2505
2.0718	0.0073289	0.976	-4.3636	5.0546	0.32382	1.1147	3.8027	3.3356	3.9569	-6.4712	1.2041	0.30489	5.6591	3.3419	3.535
2.3231	0.25962	1.2086	-4.3764	4.2928	0.35387	0.85974	3.9942	2.8805	4.8124	-6.3584	1.333	0.23661	5.694	3.2834	3.6232
2.1202	-0.051271	0.89502	-4.1675	4	0.21649	2	2.2489	3.823	4.7939	-6.618	1.0129	0.30478	5.6141	3.3841	4
2.3297	0.18629	1.1232	-4.3337	4.229	0.37302	0.81205	3.1882	3.5133	3.9909	-6.5345	0.87767	0.25813	5.6322	3.6299	3.4487
2.2398	0.070143	1.1005	-4.3769	5.3456	0.23241	1.7765	3.5742	3.6415	3.7554	-6.474	1.4942	0.18277	5.662	3.6533	3.2796
1.6928	-0.079691	1.0417	-4.0564	4.5869	0.21574	1.9716	4.002	3.3087	4.9917	-6.5844	0.98484	0.21014	5.6338	2.997	3.3122
2.1792	-0.074413	0.90792	-4.1483	4.1579	0.23753	2	4.5835	3.7559	3.5856	-6.4845	1.4556	0.31107	5.6582	3.7889	3.5042
2.3558	0.16353	1.0965	-4.3186	4.2324	0.34037	1.1153	4.1099	3.3514	4.3909	-6.4242	1.3005	0.38925	5.6432	3.6698	3.7339
2.2758	0.028994	1.0311	-4.2045	4.4402	0.2641	1.7319	2.6187	3.623	4.1414	-6.5199	1.2101	0.22176	5.6495	3.681	3.0038
1.9227	0.013102	1.0381	-4.2536	5.5688	0.25287	1.7988	3.8352	3.827	5.1559	-6.6278	0.82728	0.10219	5.5937	3.7366	3.1223
2.0549	0.95955	1.929	-4.7448	5.7964	0.33988	0.67714	4.0178	4.1952	5.332	-6.5659	0.97781	0.13482	5.6288	3.5342	3.3089
2.3393	0.78235	1.6487	-4.595	5.2095	0.26249	1.6739	2.1934	4.0753	4.6559	-6.4495	1.6254	0.41742	5.6217	4.6165	3.4088
1.6675	0.09184	1.1	-4.2564	4.1819	0.23642	1.904	2.8037	3.8552	5.6242	-6.5416	1.1171	0.26456	5.6374	3.1792	3.4604
2.2583	-0.21344	0.79722	-4.1758	5.6051	0.24962	1.9693	2.3183	3.6143	4.203	-6.4292	1.6443	0.24504	5.6331	3.613	3.3199
1.7094	0.12019	1.0546	-4.4061	4.9292	0.34048	1.4239	2.7742	3.8746	5.2546	-6.4578	1.1875	0.29935	5.6348	3.6941	3.4822
2.4226	0.6696	1.8167	-4.4175	5.8616	0.1661	1.7012	2.5029	3.9601	5.0758	-6.5118	1.6595	0.24565	5.6366	3.6443	3.4814
1.4367	1.3625	2.2218	-4.6591	4.9115	0.32388	0.98353	2.9082	4.495	6	-6.4522	1.2783	0.074581	5.6899	4.228	3.4223
2.1304	0.44958	1.4994	-4.3799	4.9732	0.18978	1.6053	3.0697	3.8683	5.1299	-6.648	1.0075	0.11371	5.6369	3.4914	3.1731
2.0236	-0.040008	0.9565	-4.2366	4.8712	0.29468	1.7783	4.0942	3.344	3.2627	-6.4426	1.3422	0.29005	5.6668	3.782	3.6186
2.2051	0.28542	1.3517	-4.4009	5.3027	0.2066	1.8205	3.9338	3.3302	3.4788	-6.6201	0.98455	0.16533	5.6401	3.319	3.0512
1.8751	-0.14228	0.77548	-4.1906	4	0.31436	1.7586	3.2894	3.1122	3.1098	-6.6314	0.62889	0.23542	5.6718	3.2395	3.7622
1.966	1.0682	2.0258	-4.7352	4.31	0.27509	1.2143	3.9234	4.1746	5.6637	-6.7206	0.67814	0.23012	5.6138	3.222	3.0384
2.4036	0.63466	1.7297	-4.4141	4.2654	0.20663	1.2472	2.3053	4.1601	4.3118	-6.4516	1.8651	0.27255	5.6209	3.8268	3.8828
2.2458	0.28682	1.3831	-4.3531	5.6685	0.18149	1.7839	4.5686	4.0774	5.9152	-6.5381	1.3632	0.31438	5.6627	3.0402	3.5897
2.1931	0.6617	1.6098	-4.6338	5.6706	0.29774	1.162	2.8708	3.9744	3.6322	-6.4984	1.2742	0.22182	5.6489	4.2983	3.1691
2.0531	0.14189	1.0623	-4.4529	5.0872	0.26694	1.2262	3.0065	4.063	5.2602	-6.734	0.6591	0.15521	5.5933	3.398	3.3875
2.0823	0.5941	1.6898	-4.3487	4.3618	0.1907	1.4951	4.3364	3.6438	4.2867	-6.4756	1.6629	0.20167	5.6435	3.5192	3.1996
1.9437	-0.046332	0.91214	-4.2319	5.207	0.30304	1.6544	2.0691	2.8206	3.0269	-6.4714	1.1013	0.23662	5.6489	3.4361	3.733
2.261	-0.10834	0.82636	-4.1505	4	0.25581	2	2.1457	4.4886	5.9679	-6.5364	1.1962	0.27133	5.649	3.6003	3.4799
2.0689	-0.056162	0.95893	-4.3067	5.6956	0.29629	1.3516	3.9515	3.7935	4.4734	-6.4681	1.3785	0.36358	5.6659	3.7954	3.852
1.8934	-0.049447	0.87486	-4.3307	5.115	0.35863	1.1232	3.2916	3.3335	5.4032	-6.3915	1.2071	0.25635	5.6974	3.186	3.0354
2.2257	0.56902	1.4372	-4.5558	4.7362	0.30936	1.0184	3.7907	3.6406	4.2382	-6.619	0.8214	0.37307	5.6166	3.7171	3.8496
1.5208	0.40352	1.4094	-4.5262	5.539	0.33982	0.89669	3.5682	3.5667	4.2884	-6.4547	1.2357	0.23192	5.6365	3.7271	3.1602
2.0858	1.0785	2.0425	-4.5861	4.8759	0.39213	0.55476	3.1824	2.8358	3.5901	-6.4589	0.92183	0.13721	5.653	3.4155	3.0669
2.1879	1.0293	2.0369	-4.4868	4.4246	0.35438	0.74386	2.9793	3.6278	4.3288	-6.5091	1.0645	0.32267	5.6222	3.8578	3.6311
1.924	0.1446	1.0902	-4.2401	4	0.25465	1.5543	2.8447	3.7245	4.1116	-6.6857	0.71337	0.19342	5.6122	3.6841	3.7291
1.9353	0.23788	1.2797	-4.3749	5.0798	0.21853	2	4.0076	3.4104	4.4821	-6.406	1.8663	0.35701	5.679	3.6418	3.3123
1.5517	0.20708	1.1203	-4.3694	4.4784	0.32858	1.438	4.5775	3.6299	4.3412	-6.4516	1.2792	0.2475	5.6395	3.8141	3.7037
1.7489	0.37254	1.3275	-4.4604	4.6702	0.32915	1.0708	3.7997	3.315	4.4367	-6.3869	1.4988	0.33863	5.6551	3.6961	3.7257
1.9551	0.51392	1.6415	-4.4296	5.0448	0.21822	1.3487	4.332	3.8408	4.163	-6.4447	1.8033	0.24949	5.6214	3.6284	3.106
2.0848	0.35402	1.3935	-4.3788	4.6108	0.32183	0.91278	3.1268	3.7987	5.1418	-6.4296	1.404	0.22723	5.6294	3.7105	3.1773
2.0968	0.07619	1.0004	-4.3717	5.6458	0.34176	1.4575	3.7688	3.3402	4.2913	-6.4195	1.314	0.36122	5.6611	3.7573	3.7349
2.3389	0.030929	0.92642	-4.4394	5.3839	0.31352	1.3054	3.6718	3.6261	4.8636	-6.5314	0.9936	0.25834	5.6401	3.5154	3.7195
2.0062	0.24483	1.3469	-4.3176	4.4782	0.15621	2	3.3703	3.3101	3.6142	-6.7115	0.80225	0.1405	5.6323	2.9804	3.9365
2.0465	0.2037	1.2043	-4.3298	4.7271	0.23518	1.3548	2.9538	3.8831	5.0968	-6.6028	1.0358	0.18303	5.6222	3.4344	3.5613
1.9308	0.19643	1.0253	-4.5488	4.9997	0.41899	1.1494	4.4677	2.9279	3.6214	-6.3965	1.1047	0.34488	5.6667	3.4844	3.7119
2.2687	0.13652	1.0418	-4.3888	4.4652	0.29378	1.3123	2.2973	3.8238	5.1194	-6.5468	1.0261	0.15214	5.6342	3.4829	3.578
1.9919	-0.030004	0.9173	-4.2791	5.1081	0.25606	2	4.0451	4.23	5.7451	-6.6901	0.70227	0.11156	5.6435	3.5892	3.0083
2.1413	0.25352	1.3299	-4.308	5.3312	0.19697	1.7947	2.65	3.7881	5.8804	-6.5613	1.0913	0.19594	5.6744	2.9129	3.0599
1.9945	0.023074	1.0422	-4.2932	5.6445	0.27117	1.8759	2.5857	4.2688	5.593	-6.5305	1.1755	0.2759	5.6243	3.9998	3.6101
2.1861	0.89379	1.9329	-4.5782	5.7321	0.30858	0.82679	3.6159	4.157	3.7417	-6.572	1.0867	0.18938	5.5675	4.0719	3.3438
1.9146	0.073548	1.0273	-4.3516	5.3526	0.31524	1.6927	2.3575	3.241	3.0986	-6.4472	1.2582	0.23097	5.687	3.7338	3.1985
2.0893	0.36738	1.2733	-4.552	5.2027	0.35039	0.92059	3.1587	3.5922	3.332	-6.5586	0.88756	0.20465	5.6477	3.6595	3.3471
1.9725	0.13629	1.0826	-4.2787	4.5761	0.27546	1.4366	3.6775	4.2652	5.4908	-6.416	1.7353	0.40668	5.6478	4.0427	3.6028
2.4191	0.46948	1.3915	-4.6875	4.519	0.23432	1.9893	3.1855	4.1266	3.8549	-6.6045	1.1403	0.47844	5.6162	3.9847	3.7536
1.8822	-0.18269	0.80615	-4.1269	4.8311	0.25037	1.9893	2.416	3.186	3.9285	-6.3767	1.8421	0.24324	5.6913	3.6101	3.1128
2.4086	1.091	2.0373	-4.6207	5.1092	0.34308	0.65653	3.6497	3.4394	3.7934	-6.4727	1.1587	0.16372	5.6394	3.5934	3.0218
1.6821	0.35764	1.4152	-4.3861	4.6204	0.21336	1.6196	4.2363	3.7955	4.8662	-6.5371	1.2989	0.21845	5.6198	3.6067	3.4154
2.3683	0.087583	1.1716	-4.2679	4.8724	0.17661	1.8214	3.9498	3.9606	3.8495	-6.6073	1.2353	0.26801	5.5932	3.6332	3.5944
1.808	-0.097056	0.90673	-4.2554	5.2604	0.25737	2	3.9026	3.4416	3.1732	-6.4217	1.6283	0.45067	5.6549	3.6515	3.983
1.9396	-0.03006	0.93561	-4.1973	4.182	0.2727	1.8585	3.7002	3.1329	3.8125	-6.4984	1.1645	0.34097	5.6657	3.3973	3.5974
1.8815	-0.15488	0.85161	-4.0414	4.4184	0.22256	2	4.5836	3.5151	5.2976	-6.7266	0.57518	0.11417	5.6089	3.0802	3.4546
1.7549	0.23936	1.26	-4.3673	4	0.24683	1.5685	4.06	3.2784	3.3881	-6.4023	1.7508	0.21475	5.6748	3.3299	3.0855
2.2342	-0.063902	0.92641	-4.2966	5.8304	0.29443	1.3384	4.4505	3.2397	4.9723	-6.5574	0.8637	0.20262	5.6362	2.9492	3.1281
2.1641	0.14044	1.132	-4.3305	4.8125	0.28989	1.1851	3.894	4.1082	5.3355	-6.5292	1.1362	0.18223	5.608	3.8432	3.2393
2.313	0.94652	2.0706	-4.4548	4.9807	0.22103	1.2335	4.0929	3.9155	4.1173	-6.4084	1.9799	0.37559	5.6024	3.9155	3.9999
1.9949	-0.055822	0.93622	-4.2196	4.1742	0.2733	1.9997	2.8469	3.8036	5.9268	-6.4792	1.0965	0.26585	5.6948	2.9697	3.8332
2.187	0.11207	1.0111	-4.345	4.2922	0.27601	1.4602	3.5692	3.6963	3.9137	-6.5527	1.0494	0.27403	5.6133	3.6008	3.9248
2.1923	0.91316	1.9343	-4.5792	5.2671	0.26872	1.2267	3.912	3.8029	3.7387	-6.7596	0.60104	0.15546	5.5926	3.8727	3.5145
1.7397	0.59775	1.57	-4.5228	4.4963	0.3121	0.92977	4.0793	4.6979	5.9146	-6.4462	1.49	0.27273	5.6307	3.9706	3.8153
2.0916	6.7833e-05	0.9498	-4.2583	4.6802	0.26408	1.5943	3.3657	3.6941	3.8394	-6.6075	0.92461	0.25851	5.6274	3.5905	3.9209
2.2447	0.08191	0.97292	-4.353	4.9417	0.38603	0.97695	2.3328	3.2786	4.2507	-6.4068	1.1832	0.20544	5.6518	3.7628	3.7608
1.626	1.206	2.2689	-4.427	4.5378	0.22111	1.5258	4.692	3.4653	3.4233	-6.473	1.5459	0.26219	5.6734	3.5842	3.6379
2.3782	0.72703	1.7292	-4.6357	5.199	0.2474	1.1881	3.9827	4.3842	4.368	-6.4421	1.8822	0.25151	5.5777	4.0662	3.4081
1.7366	0.70661	1.5838	-4.6554	4.1062	0.2582	1.3164	3.693	3.553	4.5365	-6.7466	0.60531	0.19948	5.6649	3.1121	3.4915
2.109	0.41696	1.3957	-4.5027	4.7873	0.2782	1.1408	4.4234	4.3277	5.427	-6.512	1.3081	0.22154	5.6253	3.8499	3.7941
2.0901	0.62117	1.5491	-4.5466	4.5258	0.26878	1.1128	2.8508	4.0776	4.1033	-6.5035	1.4069	0.24138	5.6122	3.9712	3.7796
2.1587	0.50226	1.3971	-4.561	4.8484	0.27072	1.3901	2.1045	4.0486	3.7335	-6.4663	1.5472	0.23722	5.6027	4.2416	3
2.0835	0.063462	1.0202	-4.261	4.4455	0.25121	2	3.9204	3.6749	3.9312	-6.5584	1.0713	0.24068	5.6168	3.7995	3.4811
2.1755	0.23323	1.375	-4.1784	4.4949	0.17534	1.7464	4.1561	4.4709	5.7254	-6.5092	1.5899	0.17305	5.6166	3.9959	3.5996
1.934	-0.081963	0.87599	-4.3022	5.8063	0.28783	1.6489	3.7862	4.1124	4.5531	-6.3845	1.877	0.21648	5.6396	3.9721	3.3334
1.9666	0.0045955	0.95837	-4.1674	4.5064	0.31249	1.7178	4.6431	3.6092	3.5212	-6.3917	1.5951	0.18669	5.6463	4.0984	3.1947
2.0538	-0.089838	0.93738	-4.095	4.6016	0.20877	2	2.2849	3.8739	5.2638	-6.6239	0.9905	0.33663	5.6092	3.4221	3.9956
1.9963	0.86379	1.8127	-4.5497	4.234	0.31792	0.73774	3.2672	4.0094	5.7015	-6.7036	0.55682	0.10464	5.6407	3.0904	3.1542
2.156	0.5188	1.4716	-4.5552	4.6924	0.34234	0.94405	3.5722	3.3875	3.0734	-6.4166	1.3582	0.20723	5.6759	3.7803	3.8615
2.2584	0.18032	1.1291	-4.3063	4.8489	0.26031	1.1584	3.0268	3.5684	3.7002	-6.6753	0.74484	0.20685	5.6174	3.3914	3.9955
2.4049	0.97995	2.0329	-4.5804	5.8294	0.30052	1.101	3.9893	2.8525	4.9324	-6.5635	0.73557	0.34551	5.6847	2.9938	3.8755
1.5215	0.093729	1.0651	-4.3612	4	0.249	2	4.5954	4.5766	5.9949	-6.5486	1.1533	0.16764	5.6246	3.586	3.1036
2.0963	0.0082302	0.97889	-4.2705	4.9142	0.22509	2	4.0304	3.4152	3.197	-6.7873	0.49126	0.15122	5.608	3.281	3.9444
2.3144	0.51468	1.4371	-4.497	4.871	0.34173	0.71065	2.4749	3.7174	3.6678	-6.5325	0.99881	0.070355	5.6472	3.8021	3.2443
2.1026	0.93282	1.9768	-4.4935	4.6499	0.20842	1.7816	3.5363	2.9631	5.7056	-6.5193	0.96213	0.26987	5.704	2.2931	3.7396
2.0459	0.28842	1.2996	-4.2931	4.0317	0.22485	1.6781	3.5987	4.3703	5.4642	-6.5518	1.2927	0.16637	5.5878	4.0902	3.5516
2.0699	0.13852	1.0274	-4.5749	5.1667	0.38023	0.96172	3.5518	3.6826	4.1731	-6.4817	1.0857	0.2642	5.6288	3.5619	3.6978
1.4841	0.22455	1.2305	-4.3675	4.9572	0.31702	1.1419	3.9579	3.6614	4.5631	-6.527	1.0594	0.18712	5.6291	3.6811	3.1387
2.4026	0.48284	1.3474	-4.5563	4.2359	0.35252	0.848	2.9972	3.3563	4.7222	-6.4081	1.3158	0.30907	5.6869	3.5088	3.6951
2.1953	0.14933	1.2343	-4.2643	4.1972	0.20648	1.3801	3.742	3.9329	4.0578	-6.5213	1.4905	0.27528	5.6254	3.4373	3.7762
2.0561	1.1518	2.1476	-4.6486	5.5575	0.31589	1.0441	3.2349	3.8116	5.7969	-6.6326	0.61795	0.19742	5.6407	3.2813	3.4548
2.0508	0.8688	1.9232	-4.4817	4.1594	0.17836	1.9968	4.2819	3.2658	3.7541	-6.7174	0.7586	0.28443	5.6434	3.1145	3.4282
1.8014	-0.01653	1.0184	-4.1836	5.0631	0.25657	2	4.7817	3.8801	5.1612	-6.4709	1.3801	0.17622	5.6395	3.7609	3.3771
2.2594	-0.018883	0.94593	-4.2692	4.4807	0.24846	1.9449	2.5216	3.9206	4.0333	-6.4031	1.8648	0.35457	5.6175	3.8033	3.7096
2.2836	0.9037	2.035	-4.4206	4.9066	0.17303	1.401	4.2841	4.094	3.5179	-6.51	1.6805	0.19912	5.5537	3.7568	3.2006
1.6729	0.2264	1.1982	-4.3068	4.2836	0.29267	1.2385	4.0565	3.5886	3.507	-6.5802	0.9365	0.26721	5.5934	3.5961	3.2065
2.0677	0.83546	1.7134	-4.748	4.0035	0.38796	0.6478	2.6921	4.0897	3.4014	-6.5072	1.0965	0.28014	5.5897	3.754	3.7687
2.0928	0.013973	0.79493	-4.515	5.689	0.38687	0.99642	3.7036	3.3415	4.4811	-6.5686	0.69429	0.22457	5.6405	3.2489	3.8502
2.3154	0.46744	1.4606	-4.5339	4.2863	0.20322	1.9947	2.3937	3.9505	4.883	-6.6669	0.93842	0.23844	5.6176	3.8334	3.8159
1.9785	0.046319	1.0002	-4.2589	4.0002	0.25107	1.8747	4.1333	4.0604	5.1219	-6.5939	0.98064	0.13207	5.6229	3.8452	3.1453
2.3211	0.1	1.0846	-4.3915	5.7817	0.27516	1.1541	2.0881	3.773	3.7348	-6.5352	1.2125	0.23737	5.5874	3.4825	3.6548
2.0511	0.16004	1.1618	-4.3557	4.8236	0.30945	1.086	3.7801	3.3595	4.7455	-6.4536	1.2194	0.2242	5.65	3.4207	3.8251
1.7127	0.7796	1.7773	-4.5084	4.6787	0.30195	1.0418	3.4317	2.6654	3.3881	-6.5203	0.91539	0.30562	5.6893	3.1506	3.598
2.1241	-0.15606	0.7385	-4.2741	5.3224	0.32136	1.7606	3.667	3.1703	4.693	-6.743	0.37903	0.051015	5.6378	3.1752	3.0834
2.3756	-0.069074	0.88792	-4.2176	4.5616	0.31778	1.4824	2.4199	3.5643	5.4938	-6.5232	0.87477	0.18383	5.6659	3.1707	3.677
2.2952	0.11652	0.99868	-4.3274	4	0.42369	0.79675	3.4753	3.3374	3.8756	-6.4739	0.89958	0.1687	5.6551	3.6067	3.5362
1.83	0.045607	0.98735	-4.3087	4.2603	0.30812	1.8689	3.3811	3.4613	4.3797	-6.404	1.5034	0.2269	5.6557	3.6802	3.0766
2.2734	0.13078	1.0016	-4.5129	4.7443	0.39383	0.93641	4.2323	3.6581	3.4992	-6.3669	1.5104	0.26258	5.6516	3.6976	3.7008
2.052	0.14871	1.0099	-4.5741	5.5962	0.30567	1.3449	2.3615	4.2201	5.4034	-6.6032	0.91357	0.19857	5.6248	3.5308	3.6067
2.0064	-0.040915	0.92683	-4.0852	4.1312	0.3125	1.3714	4.3301	3.5157	3.065	-6.4465	1.3063	0.18859	5.6428	3.932	3.6973
2.4207	0.041729	1.0939	-4.1829	4.5846	0.24814	2	3.0187	3.2803	4.4973	-6.3898	1.7505	0.31499	5.6852	3.7709	3.6486
2.0974	0.88981	2.0185	-4.4285	5.3583	0.25709	1.1593	4.4273	3.2111	3.6723	-6.5056	1.2352	0.25123	5.6596	3.3322	3.618
2.2558	-0.0067224	0.94277	-4.1225	4.0515	0.24795	1.9976	2.3835	3.814	4.7233	-6.497	1.3394	0.40337	5.6544	3.9365	4
1.8982	0.27743	1.2178	-4.4355	4.1567	0.29766	1.1805	3.3808	4.1024	5.2944	-6.5408	1.0815	0.1728	5.6248	3.7365	3.4175
1.4114	0.55944	1.558	-4.4726	4.1247	0.29095	1.074	3.5758	4.1298	5.2563	-6.4734	1.3892	0.24919	5.6471	3.8297	3.5351
2.1734	0.15419	1.1815	-4.401	5.9175	0.19301	1.778	4.1079	3.7431	4.4834	-6.4225	1.9744	0.25582	5.6318	3.5198	3.2544
1.7539	0.64101	1.533	-4.5309	4.9498	0.34075	0.85242	3.1525	3.4041	3.1147	-6.8045	0.41066	0.29071	5.6289	3.2567	3.7117
2.4433	0.98555	1.9745	-4.5009	4.346	0.25401	1.4993	3.6302	3.7614	3.9792	-6.9926	0.29722	0.14751	5.6353	4.2689	3.2562
1.8933	0.39215	1.4188	-4.3412	4.1817	0.25419	1.0969	3.1291	3.5828	3.1156	-6.5276	1.2257	0.26368	5.6148	3.3998	3.8899
2.3004	0.02696	0.91055	-4.2458	4.0037	0.30611	1.5814	3.5558	3.4772	3.8863	-6.4183	1.4659	0.22412	5.6507	3.7122	3.151
1.7375	0.016605	1.0393	-4.1533	4.7485	0.2657	1.9504	3.0596	3.6633	4.9923	-6.3487	1.9914	0.39137	5.6628	3.8668	3.6227
2.0134	0.082675	1.1443	-4.2949	5.6255	0.27521	1.4796	4.3386	3.8816	4.714	-6.5351	1.1706	0.20587	5.6046	3.9112	3.1791
2.0018	-0.30505	0.73547	-3.8863	4.2973	0.25492	1.7512	3.6617	3.8686	4.402	-6.9177	0.35769	0.1085	5.5832	4.0775	3
2.2484	0.14324	0.93725	-4.4023	4.1979	0.44538	0.73932	3.4154	4.4573	5.9414	-6.4175	1.0998	0.31746	5.6542	3.7847	3.9679
1.7726	0.08703	1.0176	-4.369	4.9299	0.29205	1.4443	2.2851	4.6738	5.9254	-6.4527	1.5288	0.22	5.6174	3.7768	3.3271
2.2191	0.2134	1.1948	-4.3511	4.0231	0.23134	1.6233	3.3606	4.01	3.827	-6.6231	1.0224	0.23525	5.6006	3.8431	3.69
2.1379	0.30521	1.2216	-4.391	4.3611	0.37758	0.69489	3.0828	3.869	3.5986	-6.5199	1.005	0.30973	5.5655	3.8354	3.9985
2.0519	0.17859	1.2153	-4.3228	4.8767	0.26634	1.3023	3.604	3.5265	5.0462	-6.7388	0.54615	0.12833	5.6712	3.1448	3.438
2.2698	-0.098221	0.90787	-4.1905	5.2326	0.23472	2	2.2667	4.2285	5.7837	-6.5848	1.0558	0.27531	5.6301	3.4358	3.7031
2.0125	1.039	2.0647	-4.5055	4.7432	0.27656	1.0184	2.8104	4.0553	4.0663	-6.4436	1.6427	0.19185	5.6266	4.2135	3.3574
1.9972	0.0015372	1.0232	-4.3077	5.6234	0.28043	1.761	3.6221	3.3389	4.4654	-6.5427	0.98105	0.24422	5.6444	3.6638	3.8389
2.2879	0.052394	0.90244	-4.2751	4.3471	0.30666	1.5842	4.1941	3.7778	5.0711	-6.6182	0.77334	0.28746	5.6477	3.6459	3.8382
2.1087	0.11214	1.037	-4.3307	4.3194	0.33251	1.4533	3.9793	3.1985	4.3206	-6.4721	1.0881	0.25833	5.6778	3.4904	3.4847
1.8233	0.84595	1.8962	-4.5226	5.6527	0.26729	0.94248	3.53	3.8596	4.3346	-6.4995	1.3671	0.21975	5.6105	3.7837	3.3343
2.2826	0.13993	1.1449	-4.3976	5.6638	0.28047	1.6067	3.0271	3.3651	5.2059	-6.4377	1.3465	0.2398	5.6908	3.3949	3.3069
1.8357	-0.14759	0.84205	-4.2368	4.6423	0.2989	1.8294	2.8488	3.4767	4.1836	-6.4451	1.3769	0.35505	5.6377	3.5675	3.6991
2.4163	1.0564	2.1695	-4.504	5.1583	0.22086	1.4963	4.7901	3.5259	3.3459	-6.4414	1.7136	0.32955	5.6208	3.5332	3.6019
2.4473	0.47982	1.4462	-4.4574	4.27	0.25539	1.9677	3.6009	3.7439	4.7523	-7.5977	0.10298	0.42555	5.6124	4.7115	3.0233
1.9798	0.084326	1.0687	-4.398	5.0633	0.27418	1.3256	4.1725	3.4527	3.7382	-6.507	1.2097	0.24189	5.6374	3.3205	3.3556
1.8691	0.0041541	0.89278	-4.3472	4.8728	0.32323	1.4423	2.1583	3.0483	3.5318	-6.6022	0.68611	0.21157	5.6675	3.0871	3.3424
2.2117	1.0371	1.7922	-4.8675	4.8827	0.56577	0.29734	3.1905	3.7075	4.0643	-6.3677	1.1148	0.32369	5.6532	4.0481	3.4707
2.1783	0.95839	1.8903	-4.7192	5.3714	0.39368	1.289	3.6099	3.912	3.7885	-6.963	0.37279	0.66074	5.5922	4.7225	3.4015
1.6934	0.14452	1.0866	-4.2742	4.1516	0.3139	1.3366	4.2862	4.103	5.267	-6.4558	1.3653	0.24648	5.6221	3.8531	3.2208
2.1763	0.032756	1.03	-4.3229	5.3677	0.29253	1.3306	4.1895	3.1085	3.8629	-6.5562	0.87212	0.26334	5.6511	3.1803	3.4505
2.2412	-0.092145	0.92798	-4.1701	5.3637	0.27102	1.7081	3.1837	3.2195	3.6683	-6.5966	0.84195	0.22449	5.6352	3.4314	3.9373
1.6476	0.2422	1.2607	-4.3391	4.6913	0.24611	1.5825	3.7397	3.8751	4.4829	-6.4363	1.6824	0.22847	5.6243	3.9664	3.3176
2.2097	0.01887	1.0014	-4.2406	4.1949	0.24459	1.8406	2.5674	3.0953	3.5131	-6.5168	1.1836	0.25101	5.657	3.0787	3.1317
2.3962	0.56202	1.5746	-4.5951	5.1552	0.30209	0.99297	4.1051	3.9401	3.4341	-6.4504	1.515	0.23539	5.6325	3.8756	3.2786
1.7482	-0.052388	0.81445	-4.2254	4.5473	0.35612	0.92358	4.177	4.0925	5.4888	-6.4888	1.0991	0.25611	5.61	3.69	3.4875
2.2404	0.046433	1.0931	-4.2336	4.9534	0.22194	2	4.6601	3.9166	5.0324	-6.4736	1.522	0.20221	5.6243	3.831	3.8034
2.275	0.50726	1.5076	-4.5338	5.108	0.27219	1.2054	2.7715	4.0023	4.0278	-6.5999	1.1182	0.32688	5.5649	3.7249	3.3785
2.0735	0.16135	1.0157	-4.3725	4.5977	0.40957	0.75028	3.7499	3.2487	3.4361	-6.3238	1.5487	0.29612	5.6448	3.8117	3.547
1.4136	-0.067088	0.84715	-4.2921	5.0178	0.28504	1.1398	2.3726	3.6294	5.6787	-6.4648	1.1702	0.26475	5.6761	2.914	3.3712
2.319	0.093937	1.0434	-4.3838	5.2606	0.32491	1.2623	3.9853	3.2197	3.0896	-6.4544	1.2183	0.17116	5.6666	3.5999	3
2.1221	0.92303	2.0482	-4.4117	4.6338	0.17205	1.9198	3.3081	4.1179	5.1985	-6.4546	1.9215	0.39997	5.6439	4.0025	3.6643
1.972	0.10455	0.9746	-4.349	4.0028	0.28436	1.5358	2.908	3.3217	4.3635	-6.5218	1.0496	0.15226	5.6401	3.1985	3.5913
2.1247	0.022134	0.92255	-4.2301	4.0023	0.32907	1.4056	2.738	3.9234	4.7774	-6.5078	1.1177	0.22746	5.641	4.0056	3.3595
1.8911	0.030881	1.0056	-4.2899	5.113	0.30698	1.788	2.0052	3.4187	3.9747	-6.454	1.2702	0.23844	5.6762	3.8287	3.6478
1.4593	0.08624	1.053	-4.2994	4.6785	0.27979	1.9999	3.7086	3.1918	3.0707	-6.42	1.4947	0.34043	5.6767	3.5366	3.4554
1.9155	-0.10499	0.90014	-4.137	4.0041	0.26564	1.7806	3.1173	3.3338	4.6397	-6.4643	1.3308	0.27906	5.641	3.3588	3.3793
2.1544	-0.021895	0.98182	-4.245	4.837	0.22956	1.8558	4.5094	3.5082	3.2526	-6.4848	1.4442	0.32062	5.6464	3.5966	3.8291
2.1296	0.12765	1.0359	-4.3381	4.4486	0.339	1.2124	4.3535	3.2323	3.4217	-6.4624	1.1142	0.32685	5.6675	3.5993	3.908
2.0016	0.18741	1.0615	-4.3931	4.9075	0.28805	1.8654	4.6224	2.9241	4.6423	-6.5602	0.79931	0.30191	5.6674	3.1892	3.9434
2.174	0.16977	1.0722	-4.4264	5.2959	0.31753	1.1725	2.3869	3.9072	3.6736	-6.5188	1.1416	0.28112	5.5977	3.9659	3.7211
2.0546	0.12416	1.0283	-4.4671	4.9779	0.22644	1.9479	4.5694	4.2422	5.571	-6.7562	0.67783	0.18329	5.6171	3.4741	3.8352
2.1081	-0.084219	0.97733	-4.1941	5.7838	0.24283	1.7234	2.0715	3.2861	4.0445	-6.4691	1.4219	0.23672	5.6463	3.5137	3.1549
2.2729	0.036933	1.0011	-4.2822	5.6948	0.27146	1.6055	4.0224	3.9904	3.2236	-6.4033	1.7993	0.25021	5.6457	4.2437	3.5658
2.0147	0.17643	1.1015	-4.5244	5.4702	0.37931	0.83645	2.5787	3.9319	5.4543	-6.5137	0.89938	0.13832	5.6639	3.5076	3.1681
1.9373	0.043106	0.98688	-4.3355	4.5518	0.25163	1.6015	2.1505	3.6463	5.1209	-6.6037	0.90601	0.24219	5.6563	3.1766	3.7682
1.8927	0.32126	1.1706	-4.5437	4.5489	0.31247	1.1443	3.2876	3.9795	3.623	-6.509	1.2279	0.24533	5.612	3.788	3.4317
2.0199	-0.018748	0.94028	-4.2926	4.345	0.33415	1.8516	3.4727	3.4194	4.6596	-6.5422	0.87118	0.30672	5.6733	3.6334	3.975
1.5166	0.25048	1.1957	-4.3954	4.5602	0.26047	1.6399	2.7062	3.9649	5.2327	-6.5411	1.1323	0.17439	5.6327	3.7592	3.2399
2.2664	1.0808	2.1349	-4.4867	4.5242	0.18248	1.9016	3.4086	4.0462	5.042	-6.8363	0.60445	0.23642	5.617	4.1376	3.0056
2.3658	0.49551	1.4368	-4.4625	4.1366	0.29987	1.5413	3.0578	4.1922	3.4881	-6.5631	1.2032	0.52892	5.6311	4.6174	3.3705
1.9943	0.12087	0.91161	-4.384	4.001	0.29422	1.577	2.4095	3.9567	3.2134	-6.628	0.83561	0.18343	5.6086	3.6843	3.3401
2.0407	0.2552	1.1433	-4.4879	4.2373	0.24599	1.4556	3.8562	4.5662	5.9989	-6.6512	0.9099	0.18544	5.627	3.4265	3.2338
2.2609	0.001604	0.95027	-4.1964	4.8741	0.30738	1.6056	3.9151	3.9573	5.3464	-6.4721	1.248	0.23895	5.6296	3.9297	3.5951
1.9915	1.0027	1.9485	-4.6597	4.2567	0.36005	0.8765	4.7041	3.386	4.8843	-6.3632	1.5093	0.43576	5.6725	3.4017	3.838
1.983	0.097648	1.0306	-4.3292	4	0.33611	1.3516	2.9112	3.258	3.7122	-6.4348	1.2636	0.29383	5.6478	3.4883	3.2969
2.3765	0.33316	1.3403	-4.4707	5.6756	0.2553	1.3671	3.1696	3.1663	5.0031	-6.707	0.53666	0.0566	5.6599	2.9259	3.9299
2.132	1.6444	2.4597	-4.9174	5.8167	0.40822	0.79667	2.2458	2.8686	3.8107	-6.5132	0.76478	0.5407	5.6991	3.517	3.7658
2.1899	0.029148	0.89007	-4.5184	5.5725	0.36763	1.2734	2.939	3.8603	5.5364	-6.4863	1.0033	0.22708	5.6642	3.3911	3.7567
2.2103	0.70066	1.6745	-4.675	4.6342	0.20482	1.9488	3.541	3.7559	3.9653	-6.5052	1.5011	0.26953	5.635	3.7063	3
1.0979	0.73271	1.8283	-4.4587	5.1854	0.2214	1.3151	3.976	3.9402	5.0235	-6.58	1.2093	0.23224	5.6274	3.5147	3.8704
2.345	0.8686	1.842	-4.6071	5.0213	0.32629	1.0378	4.8678	3.4472	4.276	-6.602	0.76782	0.20521	5.6237	3.271	3.9891
2.4344	0.03071	0.97514	-4.2395	4	0.19714	1.9487	4.438	3.8687	5.2363	-6.5892	1.1433	0.1913	5.6228	3.2234	3.4323
1.9629	0.023328	0.99264	-4.2393	4.3908	0.25966	1.9894	4.1017	2.8207	3.324	-6.5573	0.88921	0.26929	5.6917	3.2605	3.8014
1.9977	0.39151	1.3995	-4.3499	4.6696	0.26339	2	2.9957	3.4098	4.1456	-7.3148	0.056401	0.3006	5.6277	4.6832	3
2.3091	0.062755	0.95015	-4.397	4.6568	0.36919	1.4072	2.2654	3.3876	4.0012	-6.4984	0.93329	0.17766	5.6799	3.8608	3.0619
2.2821	0.089689	1.164	-4.2481	4.8813	0.20922	1.9108	4.0572	3.7538	5.5171	-6.4812	1.4619	0.24984	5.6563	3.321	3.59
2.1751	0.42701	1.476	-4.325	4.1133	0.1536	1.6989	2.005	3.9279	4.0975	-6.5952	1.395	0.25457	5.6024	3.3466	3
2.0738	0.061803	1.0969	-4.2795	5.076	0.21892	1.7234	3.4594	3.9348	5.2233	-6.4589	1.6541	0.26373	5.6651	3.6795	3.8924
2.4411	-0.066686	0.91301	-4.0982	4.4017	0.28621	1.8505	3.6687	4.3115	5.7086	-6.4939	1.2389	0.18478	5.6455	3.9179	3.3614
2.2216	0.31784	1.2677	-4.5288	5.4925	0.25714	1.3823	2.2491	3.7453	4.2424	-6.526	1.2335	0.23866	5.6321	3.7452	3.7354
2.3624	1.3894	2.3994	-4.5777	4.1396	0.27558	1.2263	4.4942	2.8687	5.3097	-6.4421	1.1428	0.28121	5.6762	2.4892	3.2387
2.0118	0.069817	0.96984	-4.2532	4	0.38546	0.98215	3.2984	3.1811	3.6335	-6.4448	1.0519	0.23425	5.6599	3.5873	3.8225
2.01	-0.029101	0.88644	-4.3428	5.835	0.27033	1.482	2.6552	3.5382	3.5359	-6.4814	1.3673	0.2277	5.6502	3.5798	3.1217
2.3123	0.34123	1.3673	-4.4123	5.2316	0.20242	1.9648	2.8176	3.9611	4.3764	-6.6768	0.99925	0.32271	5.6258	3.9622	3.2624
2.3482	1.0213	2.0028	-4.61	5.2552	0.37469	0.78892	4.077	2.2034	3.291	-6.5255	0.61962	0.23297	5.6944	3.0482	3.5472
1.981	0.16116	1.2424	-4.2244	4.6016	0.2306	1.7582	3.925	3.7168	3.7461	-6.4331	1.6948	0.18781	5.7025	4.0569	3.3966
2.1037	0.62233	1.7486	-4.3877	5.8585	0.23548	1.2074	3.4987	3.6646	4.5025	-6.7574	0.59614	0.13807	5.6094	3.6903	3.1804
2.3047	0.027849	0.94288	-4.2625	4.355	0.34702	1.4296	3.4735	3.7565	4.6887	-6.4924	1.1055	0.3428	5.6611	3.9531	3.471
2.0091	0.078425	1.0182	-4.2968	4.2337	0.33778	1.1445	3.0158	4.1413	5.728	-6.434	1.3055	0.33981	5.6752	3.6796	3.5891
1.9149	0.093453	1.0789	-4.257	5.1175	0.27161	1.5711	2.375	2.9115	3.1739	-6.5592	0.90842	0.31993	5.6467	3.2282	3.8638
2.1066	0.50926	1.5316	-4.4952	5.2037	0.23334	1.3452	2.909	4.0258	4.1305	-6.471	1.6435	0.22076	5.6122	4.023	3.1725
2.2475	1.2678	2.1942	-4.6119	4.401	0.33626	1.1659	3.6104	4.4328	5.9237	-7.0998	0.22698	0.33025	5.6227	4.4451	3.0394
1.8899	0.91998	2.032	-4.5525	5.8661	0.28573	0.99376	4.1647	3.8751	3.6716	-6.4721	1.4578	0.25511	5.6544	3.8269	3.7694
1.564	0.24359	1.0872	-4.4975	5.2151	0.34348	1.1383	2.4987	3.9647	4.3401	-6.5088	1.12	0.18207	5.6204	3.8691	3.4565
2.1701	0.46813	1.585	-4.3213	4	0.17705	1.8722	3.0189	3.5527	4.4722	-6.4613	1.7807	0.34638	5.6419	3.4381	3.9524
2.3026	0.073198	1.0433	-4.3071	5.4315	0.26738	1.7592	3.1019	3.6614	4.0205	-6.5839	0.93977	0.17458	5.6129	3.9003	3.4897
2.0202	0.10979	0.97959	-4.3872	4.7276	0.33789	1.3502	2.1444	3.4456	3.5528	-6.5528	0.86597	0.25178	5.6504	3.6101	3.4881
2.2486	0.65396	1.7515	-4.3286	4.232	0.20081	1.6723	4.1463	4.1735	5.5712	-6.4462	1.7856	0.19443	5.6559	3.8813	3.4059
2.2341	0.26343	1.231	-4.5252	5.0011	0.26454	1.3683	4.3595	3.3884	3.2914	-6.4118	1.646	0.2646	5.6524	3.4306	3.6192
2.2439	0.028939	0.98272	-4.2023	4.0296	0.26325	2	3.2706	3.2657	4.7365	-6.4432	1.4098	0.37208	5.716	3.3953	3.9021
1.8923	-0.054276	0.90605	-4.2183	4.9249	0.27276	1.1677	2.6289	3.9484	4.9907	-6.6451	0.83055	0.1236	5.6039	3.5443	3.4883
2.174	0.032772	1.0268	-4.3398	4.8984	0.19169	1.9819	2.2192	3.9461	5.4357	-6.6971	0.81587	0.21666	5.6372	3.0774	3.5185
1.8683	-0.016249	1.0226	-4.1474	4.5767	0.2558	1.9672	3.2537	3.5917	3.9272	-6.4567	1.4829	0.20442	5.6515	3.7902	3.3728
2.2543	0.66119	1.8403	-4.3482	4.9778	0.15253	1.7077	4.3224	4.0271	4.8269	-6.554	1.5196	0.26864	5.58	3.6839	3.8073
1.7928	0.035389	1.0263	-4.2445	5.2173	0.23655	1.754	4.2714	3.7184	5.3004	-6.6855	0.72471	0.28519	5.6168	3.1864	3.96
2.0909	0.64579	1.7504	-4.4464	5.051	0.25317	1.0773	3.3346	4.0263	4.423	-6.5269	1.2909	0.1498	5.6271	3.9697	3.2964
2.2738	0.13118	1.0178	-4.3527	4.0566	0.35766	1.3223	4.0298	2.5326	4.1594	-6.4038	1.1034	0.22127	5.7218	3.3245	3.2668
2.2421	0.62089	1.7385	-4.4407	5.6057	0.22233	1.6648	4.4799	3.32	3.5326	-6.7211	0.67283	0.19978	5.6318	3.3701	3.6869
2.0154	0.39743	1.3234	-4.4433	4	0.27072	1.146	3.0801	3.4548	3.2739	-6.6001	0.91648	0.2515	5.6208	3.2164	3.5813
2.3145	0.1119	1.0862	-4.2887	5.0527	0.1998	2	4.1307	3.7699	4.5784	-6.4789	1.6066	0.2865	5.6422	3.6834	4
2.3603	0.7364	1.588	-4.7219	5.4595	0.33807	1.1031	2.4606	4.1159	4.804	-6.4601	1.4042	0.35205	5.5751	4.4022	3.2041
2.1786	1.0277	2.0833	-4.496	4.7364	0.22633	1.6511	4.6387	2.9754	4.9994	-6.4122	1.5769	0.28051	5.7141	3.1284	3.3902
1.7833	0.1644	1.0742	-4.3349	4.5507	0.34842	1.3786	4.4645	3.5791	4.6163	-6.4122	1.3494	0.35985	5.6492	3.8925	3.9717
1.5581	0.52775	1.5019	-4.5384	4.6498	0.33648	0.72361	2.8696	4.6636	5.8981	-6.4686	1.3072	0.17605	5.5962	3.8165	3.0141
2.025	0.0097515	1.0111	-4.1368	4.0591	0.28082	1.6823	3.5038	3.4608	4.1296	-6.5701	0.92011	0.18221	5.649	3.7114	3.5596
2.3549	-0.071645	0.86232	-4.283	5.5134	0.29276	1.4693	2.4778	3.8924	5.4414	-6.6061	0.83414	0.20699	5.6453	3.314	3.615
1.8762	0.55828	1.5829	-4.5795	4.8512	0.24143	1.3177	4.3577	3.8901	4.0465	-6.5895	1.1051	0.20025	5.5959	3.5216	3.2399
1.7622	0.74797	1.8039	-4.4742	5.1349	0.28957	1.1654	2.1715	2.4477	4.6341	-6.2859	1.8881	0.29998	5.7167	3.3932	3.7599
2.3736	0.60072	1.5663	-4.6821	5.1802	0.30915	1.2438	3.5175	3.846	4.0681	-6.8934	0.37362	0.17305	5.6178	3.8874	3.1749
1.9622	0.11462	0.96684	-4.4352	5.4569	0.3821	1.0898	3.8931	3.0245	3.0445	-6.5397	0.73418	0.30469	5.676	3.3661	3.9833
2.2723	0.02788	0.95307	-4.3537	4.3377	0.27672	1.6496	4.1678	3.5846	4.4758	-6.6844	0.65306	0.13962	5.6104	3.4123	3.8667
2.3487	0.45314	1.2434	-4.6415	5.0854	0.34465	1.3735	3.3355	3.7853	3.3821	-6.7342	0.70782	0.64352	5.5666	3.7149	3.3337
1.9336	0.20069	1.1164	-4.4798	5.4289	0.26646	1.2584	3.6576	3.5465	3.7019	-6.5816	0.99836	0.31	5.6046	3.2095	3.9183
2.3729	0.40882	1.4123	-4.4062	4.5347	0.28493	1.0086	3.6316	3.4766	3.0764	-6.5685	0.99698	0.24352	5.6637	3.4648	3.7503
2.1312	0.12554	1.0193	-4.4775	5.2915	0.3595	1.1204	4.275	3.5625	3.2935	-6.5104	1.0171	0.21842	5.6604	3.4407	3.2681
2.0552	0.054109	1.0609	-4.4207	5.7502	0.24853	1.7854	4.4533	3.2318	4.3473	-6.5136	1.1832	0.34516	5.6505	3.2696	3.9328
2.2903	1.2807	2.0843	-4.8759	4.798	0.40086	0.57622	3.4074	3.8069	3.9407	-6.5443	0.90201	0.24679	5.594	3.6296	3.7544
1.8527	-0.0094526	0.9332	-4.3221	5.4679	0.30835	1.4628	3.6212	3.3126	4.4925	-6.5949	0.78926	0.13313	5.6873	3.2965	3.1913
2.138	0.096821	1.0487	-4.272	4.0016	0.30533	1.4417	3.5274	4.0475	5.2304	-6.4618	1.3372	0.34224	5.6505	3.9249	3.99
1.9346	0.048137	1.0487	-4.2616	5.014	0.23916	1.6804	3.8527	3.4112	4.1074	-6.559	1.1032	0.26802	5.6449	3.3346	3.9796
2.1188	0.027076	0.93948	-4.2654	4.9368	0.28107	1.7471	2.4884	4.1412	5.9477	-6.4476	1.3631	0.28641	5.6631	3.3897	3.3626
1.8712	0.17655	1.1721	-4.2464	4.4273	0.25106	1.7477	2.0928	3.7275	4.4531	-6.3997	1.8018	0.21564	5.6486	4.0427	3.1464
1.9846	0.22603	1.1165	-4.493	5.1016	0.30361	1.4038	4.1718	3.7795	5.1057	-6.4334	1.4151	0.22214	5.6672	3.6689	3.6814
2.122	0.15438	1.1679	-4.2861	4.204	0.23524	2	3.9651	2.2009	5.2615	-6.4313	1.056	0.50421	5.6867	2.2077	3.6194
2.1881	-0.024946	0.95731	-4.2789	5.1465	0.32442	1.6954	2.9102	3.8034	5.6572	-6.3886	1.3928	0.21119	5.6842	3.6467	3.0046
1.7139	0.13949	1.0668	-4.5406	5.4395	0.30599	1.662	3.5242	3.0374	3.7869	-6.5069	1.0133	0.26709	5.6754	3.1539	3.8386
1.9927	0.010112	0.92633	-4.3312	4.8659	0.27001	1.7993	2.1244	3.2907	4.4817	-6.4566	1.3506	0.35035	5.6513	3.3514	3.817
1.7321	0.087434	1.0304	-4.2829	4	0.26887	2	2.5821	2.7525	4.5882	-6.5641	0.80436	0.16293	5.6981	2.8309	3.251
1.9652	0.1375	1.0935	-4.3617	4.7607	0.22766	1.8132	2.1717	3.6342	5.2037	-6.7702	0.51883	0.15091	5.618	3.1615	3.6443
2.2118	0.091033	0.98369	-4.374	4.7955	0.32644	1.7617	2.7832	3.0538	4.1416	-6.3971	1.3866	0.39543	5.7021	3.5576	3.9533
1.9478	0.15472	1.033	-4.3459	4.5856	0.37629	0.90763	3.461	3.588	3.9457	-6.4792	1.0757	0.22759	5.6259	3.6603	3.5974
2.06	0.078007	1.0156	-4.4306	5.5869	0.29281	1.8472	3.0326	3.9228	4.901	-6.4607	1.3844	0.21786	5.6563	3.9206	3.4063
2.185	0.13958	1.1148	-4.3593	5.6314	0.22361	1.6752	2.1377	3.9388	3.4132	-6.4213	1.867	0.17786	5.613	3.9502	3.1553
1.5527	1.0284	1.9543	-4.7218	5.374	0.353	0.71744	3.084	3.947	4.0726	-6.5726	0.92485	0.16226	5.6205	3.8807	3.3692
2.068	0.71467	1.5674	-4.8517	5.7715	0.37365	0.82601	2.8539	3.2623	4.115	-6.5022	0.92322	0.22189	5.6569	3.3787	3.474
2.4416	1.3229	2.394	-4.5341	5.4149	0.34974	0.99723	2.776	2.8584	4.6456	-6.3635	1.3974	0.62138	5.7278	3.7661	3.7636
2.1334	-0.026402	0.90108	-4.2629	4.2073	0.32043	1.7113	2.8888	3.2563	4.6787	-6.5869	0.70946	0.10187	5.6688	3.3206	3.518
1.8727	-0.018394	0.97214	-4.3112	5.4497	0.25089	1.9001	3.5128	4.4615	5.8343	-6.5303	1.2494	0.21661	5.6259	3.7345	3.0187
2.4247	0.084741	0.95667	-4.384	4	0.33829	1.2963	3.9598	3.3203	3.5445	-6.5791	0.7812	0.18639	5.6407	3.2378	3.3588
2.1235	0.094364	1.0867	-4.2489	4	0.25056	1.5518	2.6361	3.4876	3.5152	-6.55	1.1141	0.22046	5.6209	3.4731	3.2099
1.9948	0.026665	1.0722	-4.3058	5.411	0.23064	1.8726	3.331	3.0202	3.9857	-6.4529	1.4885	0.21636	5.6937	3.191	3.3179
1.8036	0.51092	1.5114	-4.5063	5.2238	0.30567	0.94848	2.4971	3.408	4.903	-6.44	1.3253	0.27269	5.6637	3.4284	3.2412
2.2344	0.089511	1.075	-4.271	4.2638	0.20166	2	2.409	4.2133	5.3119	-6.4224	1.9581	0.31377	5.641	3.8093	3.766
2.3827	0.036812	0.90814	-4.2757	4.4077	0.36196	1.3453	4.6296	3.9855	5.0134	-6.5286	0.92812	0.23198	5.6193	3.9522	3.7631
1.9781	-0.04406	0.99822	-4.2864	5.3279	0.23442	1.8652	4.4928	3.2907	4.2326	-6.5706	1.0362	0.20826	5.619	3.1716	3.5799
1.6229	0.78142	1.8477	-4.5119	5.7212	0.29366	1.2653	4.1423	3.1678	4.8666	-6.5112	1.0461	0.36778	5.6973	3.416	3.7192
2.3045	-0.0026002	1.0219	-4.1386	4.6385	0.24101	1.8032	2.7405	3.6648	4.5936	-6.4684	1.4984	0.24365	5.6553	3.7666	3.2884
2.3214	0.43163	1.4428	-4.4911	5.6697	0.27171	1.0796	3.4133	3.4865	3.5042	-6.4865	1.3122	0.23984	5.6374	3.6162	3.4881
2.0698	0.010081	0.99444	-4.2457	4.9856	0.26911	1.7327	2.7215	3.067	4.6507	-6.3817	1.6331	0.37039	5.6833	3.4343	3.9833
2.1343	0.09565	0.72285	-4.6051	4.1437	0.49217	1.5717	3.7398	3.916	5.2704	-6.5053	0.69191	0.27605	5.6644	3.9418	3.383
1.9071	0.046043	0.98935	-4.3251	4.6781	0.28972	1.3765	4.2209	3.512	5.2937	-6.6628	0.62955	0.27781	5.6314	2.8024	3.9216
1.7452	1.8116	2.6804	-4.8783	4.4797	0.39616	0.37317	3.1036	3.6956	4.9611	-6.6105	0.61142	0.070848	5.6535	2.6111	3.4384
2.2364	0.14829	1.0561	-4.3177	4	0.29564	1.257	2.2284	3.3933	3.5822	-6.5601	0.92863	0.18945	5.6087	3.3814	3.3675
2.1796	0.8222	1.9642	-4.4287	5.6836	0.18591	1.8082	4.6299	4.0708	4.9686	-6.4409	2	0.31325	5.6134	3.9403	3.1637
1.7596	0.14357	1.137	-4.2749	4.3621	0.26211	1.5571	3.7793	3.7206	4.9018	-6.5433	1.0985	0.24236	5.6621	3.7277	3.6618
2.0481	0.066475	1.0062	-4.4355	4.7655	0.24799	1.7211	2.8375	4.3068	5.7692	-6.7629	0.57347	0.09376	5.6037	3.4556	3.8176
2.2132	0.12627	1.042	-4.4028	5.1043	0.27633	1.7847	2.8486	2.9815	4.3286	-6.4635	1.2119	0.23251	5.6637	3.3755	3.6449
1.4091	0.11406	1.0725	-4.367	4.606	0.21378	1.996	4.3773	4.5349	6	-6.885	0.45679	0.10198	5.6131	3.6054	3.1142
2.4061	0.03294	0.9672	-4.2437	4.7012	0.29462	1.2681	4.0109	3.6113	3.8781	-6.6193	0.84128	0.2108	5.6329	3.5078	3.4685
1.929	0.083279	1.1066	-4.272	4.1624	0.25786	1.4206	3.9208	4.1395	5.858	-6.5379	1.1396	0.26246	5.665	3.2165	3.4474
2.3403	0.23736	1.3177	-4.2911	4.2816	0.20783	1.9696	2.5024	3.5448	3.7739	-6.4254	1.8123	0.24905	5.6717	3.8432	3.6596
2.3444	0.37014	1.3032	-4.669	5.0665	0.25246	1.4721	2.6381	3.4833	4.8925	-6.4249	1.6137	0.31574	5.6505	3.1896	3.3856
2.1796	-0.1427	0.76407	-4.1359	5.2119	0.2408	1.7702	4.528	3.0053	4.5038	-6.863	0.26858	0.01	5.6524	2.5942	3.5858
2.296	-0.013913	0.87571	-4.2583	4.2543	0.28364	1.6711	4.6219	3.6575	4.8216	-6.7592	0.47248	0.14778	5.5821	3.4267	3.7158
1.7508	0.13721	1.1729	-4.2712	5.3428	0.21026	1.9874	2.1544	3.5059	3.8172	-6.5462	1.2222	0.19473	5.6511	3.6775	3.2944
1.646	-0.076413	0.81744	-4.2913	4.7895	0.30461	1.5398	3.9824	3.2244	4.0152	-6.427	1.3943	0.26933	5.6434	3.5411	3.1888
1.9266	-0.1273	0.81076	-4.2447	4.7496	0.22909	2	4.7282	3.8614	3.5756	-6.5471	1.2301	0.25163	5.6417	3.6465	3.8371
2.307	0.038172	1.02	-4.1641	4.0374	0.23083	1.9992	2.92	3.7701	3.6853	-6.4761	1.5149	0.24685	5.634	3.8735	3.7697
2.3105	0.1594	1.0581	-4.4708	5.1722	0.25768	1.2734	3.4176	4.2702	3.1194	-6.538	1.3196	0.1761	5.5907	4.0088	3
2.3284	1.6236	2.3752	-5.1157	5.7354	0.49044	0.92838	3.546	4.2697	4.7119	-6.7214	0.60637	0.52616	5.6451	3.9821	3.5318
2.3706	0.25911	1.2275	-4.3651	4.6994	0.28542	1.1312	2.9449	3.9104	3.9593	-6.4605	1.4721	0.16545	5.6186	4.0156	3.0119
2.2914	0.10606	1.0836	-4.3637	4.7361	0.26333	1.6478	2.3171	3.9261	4.8299	-6.4752	1.4403	0.26195	5.649	3.7804	3.552
2.0709	0.40731	1.4398	-4.4277	5.1931	0.21876	1.7179	4.0268	2.9616	4.3887	-6.5594	1.0595	0.16959	5.665	3.0694	3.1328
1.8741	0.023594	1.0622	-4.2892	5.9237	0.29993	1.5507	4.1814	3.893	4.3343	-6.3861	1.8106	0.36412	5.6158	4.0373	3.5945
1.6694	-0.024676	0.88221	-4.4286	5.3988	0.30048	1.4694	4.2658	4.2584	5.7893	-6.6162	0.81189	0.22388	5.6377	3.4773	3.196
2.1391	0.24887	1.1007	-4.6231	5.1911	0.37728	0.6743	3.8002	3.6633	4.017	-6.6952	0.52906	0.16701	5.6138	3.2812	3.7742
2.2109	0.08833	1.0279	-4.3302	4.0051	0.31702	1.4018	4.0779	3.6263	3.4942	-6.4627	1.2714	0.26479	5.6215	3.6534	3.6679
2.0493	-0.18068	0.80666	-4.1182	4.9913	0.28671	2	4.7925	2.5441	3.0648	-6.4094	1.3431	0.25255	5.6988	3.1802	3.3882
2.0696	0.0060291	1.007	-4.3339	5.6624	0.32551	1.5256	4.508	3.5685	4.5619	-6.3599	1.7112	0.30068	5.6493	3.8829	3.3657
2.2074	-0.016805	0.97552	-4.2027	4.8883	0.22918	1.9961	2.235	3.5347	4.6609	-6.623	0.85984	0.14095	5.6007	3.4513	3.601
2.2354	-0.051129	0.89035	-4.2208	4.2195	0.35279	1.6342	4.4167	2.7237	4.7866	-6.33	1.4194	0.31246	5.6915	3.3445	3.2028
1.9014	0.24149	1.1473	-4.453	4.9055	0.2893	1.1778	4.2188	3.5829	3.9013	-6.6919	0.66001	0.18376	5.5995	3.2843	3.4741
2.1958	0.96107	1.9578	-4.6242	5.3801	0.34099	0.76146	3.8871	3.9029	4.8883	-6.6586	0.68602	0.12244	5.5926	3.7549	3.3443
1.9236	-0.14513	0.81032	-4.1947	4.4572	0.22152	1.9572	4.3237	3.9797	5.0148	-6.5458	1.2795	0.21662	5.6468	3.4926	3.3738
2.0594	0.44577	1.3875	-4.5402	4.6936	0.31825	0.94525	2.8512	4.0287	5.2586	-6.5637	1.0116	0.26613	5.6387	3.5687	3.6932
2.1906	0.10142	1.0793	-4.2585	4.4315	0.25506	1.7173	2.3025	3.4484	3.2581	-6.5871	0.96095	0.27855	5.6655	3.6186	3.6723
1.7296	0.068549	1.13	-4.2834	5.4701	0.28544	1.8076	4.1313	3.4027	4.3542	-6.3581	1.8281	0.45873	5.6602	3.9039	4
1.5578	0.42997	1.5155	-4.2795	4.2745	0.22298	1.5617	3.911	3.5929	4.9935	-6.4893	1.4549	0.26253	5.6618	3.4717	3.7657
1.9028	1.116	2.0927	-4.6848	5.8648	0.23299	1.115	2.4152	3.507	3.4837	-6.5247	1.3224	0.21959	5.6483	3.2011	3.6057
2.0038	0.045611	1.0274	-4.2377	4.7297	0.28687	1.3437	2.1769	3.5218	3.5459	-6.4529	1.4211	0.27403	5.6187	3.545	3.4346
2.3295	-0.069428	0.88472	-4.181	4.3664	0.27891	2	3.3662	3.8387	5.8486	-6.4971	1.0709	0.2689	5.6474	3.1744	3.2115
2.1489	-0.086916	0.80931	-4.1777	4.4861	0.36357	1.3496	4.2682	3.6304	5.3307	-6.4882	0.95148	0.27228	5.6765	3.5103	3.2929
2.2612	0.63662	1.7526	-4.4661	5.0987	0.22581	1.3164	4.0323	4.0094	5.2465	-6.4207	1.8717	0.23791	5.6385	3.6366	3.3834
1.7337	-0.020324	0.89035	-4.3229	4	0.30876	1.5409	3.6037	3.8133	5.3537	-6.5779	0.85291	0.20384	5.6344	3.3108	3.0087
1.7665	0.25645	1.1356	-4.4055	4	0.37312	1.3972	4.3368	3.6443	3.2405	-6.3857	1.477	0.44012	5.668	4.0516	3.9989
2.2782	-0.056022	0.8836	-4.2843	5.4587	0.29641	1.4197	2.7972	3.8045	3.1915	-6.5151	1.1666	0.1896	5.622	3.9063	3.4576
2.3801	-0.077867	0.82035	-4.279	5.1721	0.29035	1.6645	4.5952	3.4015	3.3538	-6.5363	1.0278	0.19327	5.6207	3.4286	3.3477
2.1984	0.4968	1.4653	-4.5777	4.603	0.2207	1.7504	2.8694	3.8179	5.3627	-7.2834	0.070883	0.2119	5.6263	3.3005	3
2.078	0.046802	1.0387	-4.2383	4.6713	0.25183	1.747	3.3414	3.4421	4.0496	-6.4579	1.4641	0.21464	5.6197	3.6076	3.303
1.9719	0.088711	1.0607	-4.4429	5.7452	0.26751	1.4171	4.1036	4.2763	5.3997	-6.5674	1.1142	0.28168	5.6066	3.6638	3.9334
2.0259	0.08434	1.013	-4.223	4.4146	0.33149	1.6268	2.0023	3.2827	3.1625	-6.3374	1.743	0.35412	5.6745	3.9911	3.6814
1.9245	0.36628	1.4165	-4.2637	4.1181	0.26958	1.2846	2.2512	3.3203	3.8507	-6.3966	1.7028	0.26855	5.6731	3.769	3.2083
2.0596	-0.23768	0.77132	-4.0346	4.3962	0.24431	1.9588	3.5097	3.5626	3.6319	-6.5186	1.2699	0.28741	5.6267	3.5628	3.5764
2.0622	-0.1627	0.83976	-3.9893	4	0.2528	2	3.0075	3.2647	4.9273	-6.4694	1.2861	0.21052	5.6593	3.2694	3.4326
2.3531	0.010621	0.93927	-4.3097	4.928	0.26489	1.8302	3.5178	3.4702	3.7424	-6.5087	1.1859	0.15664	5.6481	3.6292	3.0928
1.9034	0.27643	1.0664	-4.6352	5.1996	0.39242	1.0733	3.5728	4.4175	5.8916	-6.5343	0.85374	0.23356	5.6279	3.7683	3.3059
2.0671	0.011661	0.93155	-4.3966	5.5317	0.29656	1.6456	3.5995	3.5495	3.5105	-6.5548	0.99731	0.23276	5.6499	3.5261	3.0156
1.9724	0.9043	1.742	-4.7819	4.5245	0.34443	0.76235	3.7962	4.4199	4.6763	-6.359	1.9889	0.34906	5.6303	4.0932	3.8921
1.9317	0.87642	2.0962	-4.4087	5.6726	0.19805	1.6408	4.2502	3.7749	3.6012	-6.5387	1.4345	0.30487	5.5771	3.709	3.4396
2.0303	-0.056346	0.96235	-4.2432	5.0903	0.2492	2	2.781	3.4287	4.3364	-6.5115	1.2374	0.28091	5.6479	3.4581	3.1495
1.9489	-0.057606	0.92076	-4.263	5.7244	0.26841	1.8634	3.3756	3.449	4.0056	-6.5396	1.04	0.17051	5.646	3.7878	3.0638
2.006	0.17777	1.0755	-4.4787	4.4573	0.33587	1.3738	4.2829	4.1746	5.5138	-6.4331	1.3588	0.18526	5.6596	3.7986	3.3236
2.3399	0.41874	1.5292	-4.3591	4.4587	0.20618	1.6277	4.484	3.7354	4.7729	-6.5202	1.4285	0.30221	5.6205	3.4828	3.5194
1.4226	0.24933	1.1292	-4.4244	4.8916	0.35562	1.1557	3.6071	3.5639	4.9897	-6.4674	1.0559	0.16364	5.6593	3.7001	3.4022
2.243	-0.014816	0.99683	-4.2259	4.673	0.23696	1.6877	4.1523	3.5831	4.8685	-6.4923	1.3563	0.22306	5.6583	3.3763	3.4299
2.1977	1.1604	2.1099	-4.7987	5.6559	0.32125	0.91356	4.0622	4.0654	5.0647	-6.526	1.1533	0.27802	5.633	3.6547	3.7789
2.274	-0.030705	0.96503	-4.3076	5.4988	0.29123	1.5166	4.2091	3.7455	4.0912	-6.4189	1.6113	0.2529	5.6575	3.8314	3.1499
2.1824	0.31186	1.3221	-4.4495	5.1886	0.25672	1.4671	3.8913	3.5455	3.9201	-6.4512	1.5249	0.23242	5.6547	3.7358	3.5158
2.238	1.1135	2.2878	-4.4628	5.5568	0.22099	1.8379	2.601	3.231	3.2849	-6.4786	1.4405	0.25829	5.6535	3.3332	3.7515
1.9462	0.55264	1.6641	-4.381	4.0001	0.22359	1.2668	3.8041	4.3205	5.3766	-6.4928	1.5857	0.26397	5.6516	3.7109	3.6498
2.1445	0.062982	1.025	-4.299	5.3511	0.24371	1.9998	2.4514	3.8572	5.3109	-6.5617	1.0875	0.21926	5.6339	3.663	3
2.2762	0.37902	1.5017	-4.3296	4.3966	0.15684	1.8272	3.2006	4.3948	5.5169	-6.5174	1.7067	0.26286	5.6082	3.7547	3.42
2.4022	0.5903	1.66	-4.551	5.9023	0.23292	1.4227	4.3752	3.7493	3.3885	-6.4738	1.5678	0.21827	5.6427	3.8016	3.1927
2.1936	0.96768	1.9485	-4.6211	4.7503	0.3717	0.79159	3.4755	3.8196	3.3664	-6.8163	0.36894	0.10546	5.6057	4.0894	3.8698
2.1047	-0.038245	0.9999	-4.1601	5.1675	0.27276	2	2.8224	3.3216	4.6678	-6.4639	1.2998	0.36575	5.6502	3.6466	4
2.0096	0.32959	1.2898	-4.3679	4.407	0.18928	1.9658	3.302	3.4919	3.1445	-6.5862	1.1888	0.2066	5.6554	3.389	3.0761
2.3873	0.38796	1.5103	-4.3718	4.1514	0.1537	1.9705	3.2949	3.809	4.968	-6.8498	0.5914	0.14019	5.6036	3.2868	3.3721
2.1219	0.07366	1.0377	-4.3796	5.8696	0.29081	1.4517	3.106	3.1037	3.0042	-6.6194	0.72933	0.22796	5.6254	3.1456	3.3479
2.1455	-0.090973	0.91149	-4.2301	5.2448	0.26072	1.9199	2.7588	3.2097	4.9794	-6.3359	1.9084	0.24545	5.6988	3.5868	3.5033
1.807	0.055288	0.97993	-4.3454	5.2515	0.25917	2	3.1052	4.029	4.9902	-6.5281	1.2265	0.20539	5.6388	3.9604	3.185
2.258	0.8376	1.7901	-4.6558	5.2127	0.29237	1.0162	2.6175	3.5733	4.3332	-6.5304	1.0915	0.20595	5.6486	3.6281	3.3734
2.1098	0.15436	1.1057	-4.3492	4.1692	0.31789	1.0833	2.235	3.5214	4.43	-6.4474	1.3158	0.2089	5.663	3.5042	3.8974
2.3992	0.32628	1.1466	-4.5947	5.2804	0.25621	1.6862	4.3368	3.4686	4.6332	-6.8316	0.41087	0.14163	5.6733	3.266	3.1483
2.0028	0.46545	1.3899	-4.5383	4.2922	0.32232	1.0454	2.2193	3.644	3.6043	-6.5111	1.1384	0.2422	5.6589	3.6502	3.4995
2.0948	-0.18386	0.84056	-4.0749	4.4414	0.26256	1.8871	3.2945	3.7503	4.4153	-6.3906	1.8437	0.23803	5.6434	3.9461	3
2.1761	0.031286	1.0143	-4.2798	4.7942	0.22826	1.9998	2.7372	3.4789	3.4293	-6.4986	1.3895	0.34076	5.6721	3.4937	3.7397
1.6047	0.017717	1.0305	-4.192	4.7019	0.28337	1.9685	3.2033	3.4314	4.2281	-6.3508	1.8441	0.29311	5.6729	3.9084	3.8146
1.5365	0.43929	1.2991	-4.5531	4	0.38939	0.74261	3.0499	3.6108	3.8031	-6.412	1.2979	0.23464	5.6384	3.68	3.4557
2.3933	0.43553	1.3607	-4.5652	4.4864	0.32947	1.1825	3.1071	2.6618	4.7636	-6.4406	1.0374	0.36771	5.6964	3.0385	3.8445
2.3373	1.5129	2.2981	-4.7489	5.4014	0.42368	0.47796	2.585	4.3944	4.1994	-6.3025	2	0.26137	5.6309	4.8453	3.6332
2.0943	1.2952	2.338	-4.6456	5.2328	0.30063	0.86049	4.0409	3.8301	5.0707	-6.5535	1.0145	0.16909	5.6157	3.4262	3.2033
2.2368	0.010304	0.96522	-4.2924	5.2526	0.30271	1.6186	4.0965	3.9556	5.0856	-6.4844	1.2462	0.27458	5.6256	3.8988	3.4277
2.2769	0.84631	1.8832	-4.4577	4.4544	0.27766	1.0382	4.1227	3.8157	3.7789	-6.6269	0.8792	0.18088	5.6247	3.8468	3.6656
2.2756	0.097422	1.0702	-4.2908	4	0.24651	1.8144	4.1588	3.6835	3.7152	-6.5608	1.1145	0.27996	5.6332	3.7641	3.5171
2.2559	0.4673	1.489	-4.5677	5.8552	0.25648	1.0978	3.702	4.2198	5.3123	-6.6534	0.93857	0.18285	5.6092	3.546	3.4584
2.345	0.47302	1.4885	-4.3975	4	0.22114	1.4311	4.3995	3.2625	3.2274	-6.4799	1.4778	0.29185	5.651	3.1532	3.4262
2.113	0.10031	0.99863	-4.409	5.5298	0.33849	1.4535	2.7484	3.8204	3.4574	-6.5159	1.081	0.30516	5.6188	4.0118	3.5499
2.3339	0.033433	0.96231	-4.3285	5.0179	0.30219	1.3383	3.3532	3.0768	3.7595	-6.5175	1.0012	0.22803	5.6581	3.3648	3.4992
1.931	0.0069331	1.0209	-4.1407	4.396	0.28146	1.3675	4.2108	3.4854	4.6488	-6.5183	1.1103	0.24012	5.6311	3.4519	3.4781
2.2207	0.088821	1.0206	-4.3411	4.6943	0.23872	1.7784	2.7807	4.291	5.138	-6.482	1.5644	0.33919	5.6197	3.981	3.9234
2.0535	0.14267	1.174	-4.2972	4.5326	0.19672	1.9387	2.4924	4.2323	5.5571	-6.4841	1.6486	0.32279	5.6334	3.6696	3.7351
2.222	-0.11667	0.86722	-4.1263	5.1178	0.23015	1.9918	2.8424	3.4146	4.1513	-6.5754	1.0461	0.21216	5.6559	3.468	3.5761
2.2443	-0.14588	0.86268	-4.2323	5.4797	0.28202	2	4.3309	3.842	4.9202	-6.5202	1.1342	0.2755	5.6361	3.8771	3.5315
2.1657	0.021056	0.94872	-4.2811	4	0.32647	1.5202	3.7056	3.2349	4.0478	-6.5508	0.85044	0.13418	5.661	3.525	3.0341
2.1426	0.81147	1.7985	-4.5194	4	0.27159	1.1449	4.7743	2.9366	3.0084	-6.323	2	0.22041	5.6607	3.272	3.0689
2.2375	-0.14781	0.81439	-4.1562	5.6218	0.25892	1.8034	3.8132	4.1477	5.7982	-6.6978	0.66042	0.17952	5.6333	3.4775	3.5754
2.3851	1.251	2.0904	-4.8125	4.6668	0.26378	1.3084	4.0341	4.1999	3.1732	-6.4077	2	0.27784	5.6114	4.0759	3.269
2.2526	1.3745	2.2911	-4.599	4.3629	0.36805	0.8866	2.9052	4.2515	4.4296	-6.6119	0.92765	0.39839	5.601	4.5835	3.0971
2.17	0.55328	1.5142	-4.5588	4.7337	0.25322	1.2995	3.0665	3.4391	3.2766	-6.6624	0.74366	0.11352	5.6393	3.399	3.665
2.2235	0.042181	1.0094	-4.3844	5.1737	0.2325	1.5851	3.3333	4.0654	3.9742	-6.5666	1.2056	0.26407	5.617	3.7856	3.9916
2.3894	0.39921	1.4531	-4.4245	5.4954	0.30323	0.91268	2.9308	3.9633	4.4766	-6.3934	1.8045	0.40795	5.6217	4.0071	3.5
1.9501	0.23256	1.2194	-4.407	5.4236	0.23349	1.8439	3.6801	3.2321	4.2201	-6.3838	1.8646	0.2305	5.6852	3.6107	3.3661
2.2645	0.724	1.78	-4.4116	4.5529	0.24115	1.2253	4.2895	3.7997	4.5058	-6.7059	0.76555	0.13652	5.6446	3.5877	3.529
2.2187	1.1578	2.2166	-4.5405	5.0055	0.28236	1.2888	4.7389	4.386	5.9956	-6.4747	1.3249	0.33021	5.6864	3.7291	3.4842
2.0331	0.1364	1.1647	-4.4212	5.5809	0.22338	1.5943	2.2405	3.6535	5.0724	-6.5082	1.3819	0.28172	5.6363	3.1573	3.4529
2.0495	0.36412	1.375	-4.4127	4.4169	0.27426	1.6898	5.0042	2.5798	4.4533	-6.4857	1.0417	0.37259	5.6664	2.8931	4
2.1395	-0.092255	0.82903	-4.127	4	0.31447	1.7968	2.0534	3.7104	4.9111	-6.5432	0.92975	0.21478	5.6522	3.7956	3.5168
2.4326	0.16298	1.1205	-4.374	5.2269	0.2996	1.252	3.8662	4.0626	5.3943	-6.3938	1.6737	0.28298	5.6381	3.8819	3.218
2.0878	0.007806	0.90028	-4.3944	4.7731	0.33982	1.4565	3.7194	3.5729	5.0458	-6.5462	0.83172	0.12907	5.6342	3.4546	3.0511
2.0582	0.10957	1.1223	-4.3763	4.6936	0.22352	1.8056	2.6326	4.148	5.7168	-6.6113	0.99923	0.19434	5.6509	3.341	3.6891
1.9627	0.11622	1.1023	-4.3373	4.85	0.26494	1.4354	3.5275	3.8216	3.7328	-6.4014	1.8164	0.28277	5.6418	3.8489	3.5906
2.1974	-0.0030477	0.92083	-4.3327	4.5235	0.26763	1.8754	4.5328	3.8536	3.7709	-6.578	0.98842	0.25291	5.608	3.7767	3.7568
2.4487	0.16607	1.1466	-4.3241	4.1817	0.29071	1.1986	3.9928	3.1704	3.0368	-6.4245	1.4488	0.23721	5.6923	3.488	3.2563
2.4205	0.79709	1.7999	-4.5833	5.4086	0.32956	1.6883	3.4543	3.9407	4.8042	-6.7316	0.63182	0.65203	5.645	4.7317	3.4202
2.162	0.78495	1.9972	-4.2517	4.0046	0.16285	1.9673	4.6303	3.3005	4.0621	-6.7454	0.7087	0.11763	5.633	3.1347	3.5816
1.9644	-0.17051	0.82856	-4.1635	4.9644	0.22571	2	4.568	3.7171	4.2233	-6.5424	1.2701	0.18141	5.6855	3.572	3.1666
2.0836	0.069988	1.0089	-4.3263	5.1478	0.29478	1.5196	3.9512	3.8943	5.5435	-6.4654	1.2941	0.30564	5.6613	3.5135	3.3478
1.9977	0.33947	1.4082	-4.3765	5.3773	0.27318	1.0157	4.3734	4.688	5.9996	-6.5441	1.2333	0.22195	5.5955	3.6936	3.6294
2.2269	0.23586	1.3746	-4.3855	5.673	0.17825	1.6577	3.2867	3.7105	3.6669	-6.5172	1.5213	0.24359	5.6319	3.4881	3.2579
2.2183	0.91669	1.7845	-4.6254	4.0008	0.3348	0.74232	3.2177	3.4015	3.6233	-6.597	0.77078	0.35599	5.6299	3.3189	3.9659
2.2279	0.25305	1.1724	-4.4235	4.2223	0.31337	1.2985	2.1948	3.1116	5.4307	-6.4929	0.87265	0.30522	5.7068	2.7214	3.937
2.1301	-0.089926	0.90304	-4.2046	4.7774	0.24129	2	2.5171	3.6494	4.3244	-6.6493	0.83378	0.17311	5.6136	3.5194	3.178
2.203	0.20241	1.1748	-4.5117	5.7	0.20938	1.6879	4.0915	4.2865	5.8791	-6.5814	1.1559	0.27582	5.6574	3.2756	3.4922
2.2431	-0.028366	0.85197	-4.251	5.1198	0.30636	1.7386	2.885	4.0535	5.6287	-6.4741	1.1769	0.27324	5.6423	3.8015	3.6627
1.6985	0.72327	1.727	-4.5144	4.2307	0.29807	1.16	3.1844	3.7423	4.2241	-6.5271	1.1387	0.22475	5.6325	3.9087	3.2784
2.2211	0.10622	1.0054	-4.3813	4.9651	0.27336	1.7799	3.8004	3.1985	3.3727	-6.6176	0.7919	0.24967	5.6491	3.208	3.1901
2.0155	0.4453	1.5108	-4.4234	5.2764	0.24532	1.4029	2.6585	3.311	3.8992	-6.6114	0.90326	0.14593	5.6277	3.3911	3.2076
2.0998	-0.027789	0.91322	-4.1499	4.3485	0.21555	2	2.5136	4.5315	5.9983	-6.6759	0.84296	0.1621	5.6249	3.5936	3.4865
2.0014	0.54863	1.5215	-4.5696	5.546	0.26184	1.0891	4.0548	3.7071	3.8323	-6.4874	1.4234	0.27275	5.6255	3.5246	3.4019
2.2694	0.047964	1.1145	-4.1342	4.9775	0.25105	1.4061	4.3046	3.6986	5.0578	-6.5253	1.1722	0.183	5.6535	3.7208	3.9548
2.0737	0.21098	1.2475	-4.4104	5.6528	0.2485	1.6297	4.0445	3.4561	3.709	-6.4551	1.5099	0.25704	5.6403	3.7021	3.732
1.4875	0.056329	1.0365	-4.2761	5.0292	0.27096	1.6069	4.234	3.4534	4.867	-6.4929	1.222	0.32494	5.655	3.2194	3.7875
2.0139	0.010057	1.0374	-4.201	5.4101	0.2324	1.9102	3.5839	3.6013	5.0825	-6.4721	1.4482	0.28761	5.6748	3.4694	3.7117
2.4009	-0.056263	0.94117	-4.1647	4.0908	0.23943	1.9777	2.6698	3.6795	5.0426	-6.6744	0.71937	0.11205	5.6344	3.4996	3.5359
1.9948	0.16973	1.1395	-4.3051	4	0.32538	1.1117	2.3943	3.692	3.618	-6.4046	1.5211	0.14197	5.6526	3.9264	3.2845
1.8194	0.043523	1.1114	-4.1823	4.0105	0.18885	1.8737	2.3391	3.8432	4.5106	-6.4588	1.762	0.25444	5.6147	3.5306	3.6394
2.0991	1.1063	2.2322	-4.4311	5.4377	0.22265	1.5042	4.5847	4.2256	4.0228	-6.4473	1.8901	0.28867	5.6388	4.3216	3.6252
2.1044	0.064703	1.194	-4.0788	4.2244	0.15555	1.8358	3.6219	3.7069	3.1456	-6.5042	1.677	0.19086	5.6203	3.4608	3.46
1.9232	0.0064123	0.89022	-4.326	4	0.26989	1.8104	3.2145	3.4455	4.5728	-6.5491	1.0251	0.3545	5.6455	3.2672	3.8145
2.1955	0.13688	1.1715	-4.301	5.5418	0.22365	1.9073	2.2653	2.455	3.5133	-6.3557	1.8859	0.25687	5.691	3.2492	3.6542
2.1002	0.028669	0.90984	-4.2873	4.3776	0.28387	1.5168	3.7346	2.4362	3.7548	-6.5673	0.72966	0.16112	5.6864	2.573	3.365
2.0145	0.19783	0.98481	-4.5683	4.8101	0.40917	1.2495	2.1284	4.4545	5.8318	-6.4959	0.95758	0.2335	5.6241	3.8778	3.1372
2.0852	0.53481	1.635	-4.3003	4.077	0.21016	1.4241	3.9759	3.9278	5.1019	-6.4487	1.7555	0.34388	5.633	3.7372	3.5283
1.8741	-0.060117	0.88623	-4.204	4.3085	0.29895	1.5743	3.7347	2.9801	5.1778	-6.426	1.1637	0.29847	5.7114	2.9461	3.3629
2.3045	0.055504	0.90281	-4.506	5.4749	0.37493	1.1195	4.3557	3.9701	4.6871	-6.5098	1.0105	0.20794	5.6001	3.7896	3.7067
2.2613	-0.052653	0.92889	-4.1421	4.8732	0.30288	1.4467	4.2779	3.783	3.2968	-6.4639	1.3136	0.1897	5.6379	3.9529	3.5637
2.1341	1.9747	2.9583	-4.7413	5.1769	0.55533	0.87838	3.9409	4.8421	5.4918	-6.2585	1.9125	0.28458	5.6576	4.4925	3.0934
2.1015	0.0096275	0.95381	-4.3298	4.4725	0.23364	1.9752	2.8141	3.3567	3.2705	-6.5319	1.2058	0.21852	5.6542	3.128	3.1219
1.472	0.15116	1.1712	-4.3774	5.232	0.2056	2	4.4899	3.6315	4.8301	-6.4595	1.6582	0.24302	5.6425	3.3329	3.042
2.3089	1.147	2.2697	-4.4659	5.5128	0.15094	1.7035	4.5731	3.8805	3.6748	-6.5066	1.7403	0.24168	5.6143	3.5947	3.3093
1.8977	0.23539	1.2512	-4.3731	4.8364	0.22108	1.9826	4.4231	3.2101	4.8123	-6.4546	1.5041	0.52393	5.688	3.3211	3.8441
1.9199	0.062652	0.97989	-4.3639	5.0342	0.26046	2	2.7682	4.1174	5.2001	-6.4308	1.611	0.22196	5.6493	3.969	3.3511
1.9919	0.082529	1.0114	-4.3691	4.1815	0.30088	1.589	4.0352	3.2303	3.3698	-6.6124	0.71151	0.25633	5.6381	3.246	3.7174
1.9868	0.040131	1.0021	-4.2041	4	0.24964	2	2.3393	3.3635	4.1808	-6.4673	1.3813	0.19563	5.6608	3.5419	3.3964
1.8358	0.25735	1.1423	-4.652	5.5641	0.43473	0.76256	3.0682	3.4557	3.5609	-6.4323	1.092	0.27114	5.6347	3.5725	3.5727
1.3253	0.18973	1.2386	-4.3106	4.1134	0.27043	1.5975	4.0998	3.3183	3.5956	-6.3711	1.8482	0.28018	5.6598	3.5504	3.2976
2.2145	1.3049	2.3258	-4.4831	4.2591	0.23728	1.4411	4.6165	3.806	3.2706	-6.5468	1.2572	0.25548	5.6143	3.8473	3.4128
2.1023	0.11992	1.092	-4.3411	5.0948	0.2546	1.4002	4.0088	3.7038	4.7349	-6.6584	0.79954	0.17908	5.6184	3.3496	3.6279
2.3191	0.6226	1.8514	-4.2859	5.0997	0.2006	1.2126	2.077	2.3086	3.7171	-6.6318	0.71805	0.18369	5.6173	2.2378	3.6662
1.4357	0.12784	1.1447	-4.4012	5.2707	0.24908	2	3.0524	4.1841	5.2412	-6.4435	1.6575	0.34764	5.633	3.9459	3.883
2.1196	0.016769	1.0483	-4.2869	5.8342	0.22232	1.7664	4.4005	3.6865	4.5457	-6.4858	1.4817	0.21578	5.6351	3.5896	3.3113
2.0691	0.72779	1.5193	-4.6431	4.2924	0.35233	0.9358	2.7508	4.5103	5.7037	-6.5889	0.88768	0.19068	5.6365	4.2542	3.2418
2.3056	0.78003	1.8788	-4.3756	4.3104	0.1471	1.8958	3.094	3.7184	5.5272	-6.9811	0.31785	0.011214	5.635	2.772	3.2561
2.1837	-0.026808	1.0449	-4.2087	5.1858	0.20432	1.7722	3.4996	3.2194	4.2647	-6.7439	0.61545	0.19565	5.5919	2.6845	3.2572
2.2392	0.072558	1.0066	-4.4449	4.673	0.2995	1.7487	2.7477	4.0423	5.2998	-6.5005	1.2029	0.26497	5.6276	3.6747	3.5535
2.293	-0.021984	0.87745	-4.1924	4.1825	0.30658	1.4481	4.1259	4.2972	5.8481	-6.6894	0.59947	0.094923	5.6373	3.6491	3.0984
1.8373	0.26567	1.1527	-4.4352	4.3418	0.32491	1.1436	3.27	3.7783	3.9448	-6.4587	1.3375	0.23909	5.6355	3.8287	3.6235
2.3747	-0.021265	0.87964	-4.2342	4.1407	0.26855	1.9982	3.6287	3.9556	5.3502	-7.9956	0.064923	0.45323	5.5957	4.9347	3
2.3537	0.59852	1.5941	-4.5098	5.3166	0.27719	1.0813	2.9838	3.8845	3.4726	-6.4796	1.4648	0.25659	5.6504	3.9961	3.0747
2.3365	0.72454	1.7174	-4.5976	4.6743	0.24762	1.1087	3.2687	3.5146	5.075	-6.5241	1.2206	0.30528	5.6762	2.8267	3.5775
2.1312	0.24361	1.2543	-4.4724	4.7641	0.19246	1.9288	3.0501	4.0213	4.7815	-6.7294	0.82793	0.24971	5.5655	3.6513	3.4483
2.2549	0.84453	2.0923	-4.3557	5.7709	0.22902	1.3853	3.2361	3.6063	4.0759	-6.5754	1.1477	0.33425	5.6249	3.6925	3.9151
2.3909	1.3444	2.3318	-4.6453	5.1106	0.29739	1.1135	3.1272	4.6441	5.7138	-6.7791	0.66643	0.27158	5.6518	4.4122	3.682
1.6719	0.22062	1.3179	-4.2759	5.5357	0.18352	1.7915	3.9131	3.0787	4.611	-6.5254	1.3179	0.2344	5.6736	2.9434	3.6733
1.9046	-0.010198	0.8966	-4.2465	5.0668	0.31812	1.5082	4.4933	3.3267	4.2915	-6.4161	1.3986	0.24543	5.6578	3.8012	3.3856
2.4199	0.49368	1.4688	-4.5408	4.8018	0.29466	1.8578	3.2763	3.7701	3.4615	-6.6075	0.90165	0.31355	5.6808	4.4133	3.0882
1.916	-0.0026205	1.002	-4.2287	4.5575	0.27914	1.5186	4.4156	3.6708	4.8131	-6.4534	1.389	0.24415	5.624	3.6077	3.9851
2.0349	0.088315	0.97844	-4.4528	5.4987	0.35842	1.2637	3.422	4.3784	5.4981	-6.381	1.5975	0.21473	5.655	4.0346	3.0013
2.0615	0.11079	1.0927	-4.2332	4.1759	0.20555	2	4.2132	3.8832	5.4217	-6.6493	0.90502	0.20747	5.6198	3.3888	3.5731
1.9291	0.58062	1.5683	-4.5065	4.3048	0.31239	0.88593	3.2223	3.7954	4.0922	-6.4929	1.2614	0.18303	5.6381	3.6805	3.1976
2.1856	0.07526	0.99337	-4.4242	5.6696	0.27528	1.5653	3.167	3.6449	3.4734	-6.5682	0.99866	0.2302	5.6433	3.6463	3.751
2.3503	1.1723	2.3156	-4.5001	5.4615	0.19739	1.6012	4.7905	3.701	4.6344	-6.763	0.69546	0.2071	5.6106	3.1728	3.7267
1.8613	0.93973	2.1086	-4.3665	5.3574	0.20288	1.7447	3.9494	3.9336	4.8852	-6.6134	1.105	0.27872	5.6409	4.1252	3.3229
1.3239	0.1622	1.1153	-4.3641	4.2199	0.29761	1.5314	4.2447	3.805	4.2902	-6.5212	1.1277	0.26236	5.6361	3.7416	3.8803
2.2095	-0.089558	0.88976	-4.2413	5.0837	0.21061	2	4.7286	3.8132	3.9316	-6.6025	1.0713	0.28338	5.5571	3.4663	3.6433
2.144	0.55249	1.5042	-4.4592	4.0158	0.21838	1.4754	2.3229	3.5748	4.3186	-6.7224	0.73072	0.18983	5.6474	3.237	3.3137
2.4118	-0.049209	0.89124	-4.3644	5.051	0.2883	1.5639	4.0204	3.8064	5.0874	-6.6419	0.73906	0.13176	5.6371	3.4639	3.3117
2.2344	0.52223	1.4258	-4.7481	4.9464	0.36033	1.7436	3.6869	3.8935	4.3789	-6.4884	1.2385	0.60182	5.6423	4.1895	3.2334
2.1156	0.3163	1.1725	-4.6524	5.287	0.30619	0.92859	3.7494	3.3382	4.8354	-6.4106	1.4154	0.2848	5.647	2.9758	3.875
2.3843	-0.037456	0.93303	-4.3117	5.5329	0.29832	1.792	3.5507	4.5141	5.8155	-6.4166	1.5749	0.27213	5.6402	4.1027	3.4408
2.4442	-0.047635	0.92182	-4.3305	5.7951	0.29791	1.5738	3.3517	3.6173	4.9702	-6.4178	1.4773	0.21834	5.6552	3.6516	3.1256
2.4153	0.73408	1.5481	-4.6112	4.0577	0.47823	0.47064	2.4445	3.7005	3.4644	-6.4269	1.0764	0.31188	5.6245	4.1428	3.449
2.3753	-0.035757	0.93734	-4.1897	4.1142	0.26286	2	3.3927	3.526	3.3329	-6.4258	1.5912	0.27015	5.6526	3.6724	3.4372
1.6719	0.22062	1.3179	-4.2759	5.5357	0.18352	1.7915	3.9131	3.0787	4.611	-6.5254	1.3179	0.2344	5.6736	2.9434	3.6733
2.3349	1.2484	2.3576	-4.4001	4.4491	0.36432	1.8696	3.2407	4.4012	5.4892	-6.3297	1.7843	0.4096	5.7019	4.5774	3.8522
1.9571	0.44621	1.5441	-4.4462	4.5469	0.18425	1.8472	2.7274	3.8047	4.4408	-6.4545	1.8098	0.3579	5.6378	3.6868	3.9641
2.1737	0.069632	1.0239	-4.2973	5.2309	0.30314	1.3265	3.3735	3.6174	5.109	-6.3883	1.5742	0.30751	5.6549	3.7243	3.4463
2.2061	0.058808	1.1879	-4.2027	4.6534	0.16626	1.9223	4.0377	3.4566	4.5171	-6.5224	1.4896	0.18858	5.665	3.094	3.002
2.0067	0.035934	0.8464	-4.3275	4.5205	0.31647	1.4132	3.7984	3.6396	3.5179	-6.443	1.4068	0.29933	5.6383	3.7441	3.3288
2.1305	-0.1032	0.88808	-4.1713	4.5324	0.26143	1.9457	3.3867	4.2484	5.6012	-6.5838	0.99937	0.19778	5.6444	3.8834	3.1911
1.7454	0.1208	1.1969	-4.2942	5.5573	0.21543	2	4.2136	3.1132	4.086	-6.4892	1.3957	0.23363	5.6602	3.2858	3.4205
1.8871	0.046888	1.0834	-4.317	5.1746	0.26617	1.7788	2.173	3.2272	4.5213	-6.5285	1.0805	0.28724	5.6751	3.3276	3.4469
1.5787	0.25004	1.1582	-4.4836	4.7675	0.37027	0.93658	2.9461	3.7619	4.644	-6.5312	0.94591	0.24825	5.6361	3.6652	3.8108
1.9976	0.15772	1.0465	-4.3034	4	0.31134	1.5313	3.6611	2.7927	4.1497	-6.3959	1.3713	0.26034	5.6782	3.2631	3.1113
2.0379	0.67173	1.6979	-4.4806	4.4703	0.27445	1.1413	2.2044	3.8504	4.5682	-6.618	0.94708	0.22674	5.6256	3.7399	3.3207
1.9444	-0.17035	0.8693	-4.0252	4.9548	0.22111	2	2.0889	4.0766	3.0578	-6.5122	1.4317	0.19782	5.5973	4.1209	3.2717
2.4026	-0.010483	0.94091	-4.2844	5.1953	0.31471	1.4708	3.3181	3.1698	3.6221	-6.6479	0.58329	0.19225	5.6346	3.4166	3.965
1.7813	1.2641	2.3483	-4.5913	5.437	0.2446	1.6074	4.658	2.8248	3.8475	-6.5235	1.0835	0.31787	5.6963	3.0912	3.9607
2.4174	0.10049	1.0268	-4.4554	5.4911	0.32803	1.1988	2.0683	3.8068	5.1264	-6.559	0.89809	0.19263	5.6429	3.5681	3.9149
1.9008	-0.1152	0.88047	-4.1822	4.0751	0.20753	2	2.6374	3.3644	3.8723	-6.4869	1.4814	0.27561	5.6367	3.166	3.1968
1.9976	0.094696	1.0467	-4.3829	4.9915	0.26565	1.9773	2.7344	3.1397	3.1672	-6.4442	1.4282	0.20987	5.6871	3.3843	3.1264
2.174	0.32612	1.1721	-4.4887	4.3051	0.28776	1.6037	3.1857	3.4168	3.3672	-6.7176	0.57705	0.28274	5.63	3.5266	3.4357
1.9626	0.11735	1.1682	-4.2989	5.3213	0.19064	2	2.9134	4.1205	5.59	-6.5174	1.4641	0.24939	5.6349	3.5436	3.7667
1.9825	0.20854	1.217	-4.3693	4.9673	0.24525	1.5386	4.3681	2.6736	4.0754	-6.4384	1.3848	0.20436	5.6829	3.0033	3.3727
2.1284	1.4294	2.4576	-4.6874	5.7329	0.3121	0.84838	3.8489	4.1015	4.9238	-6.5445	1.1199	0.25284	5.6002	3.8154	3.7533
2.1704	-0.0034349	0.9271	-4.2939	5.6039	0.28446	1.6561	3.6678	2.7281	3.1044	-6.5213	0.94991	0.30357	5.6535	3.1206	3.8219
2.1016	0.12302	1.0667	-4.5325	5.8362	0.32614	1.3263	4.1163	4.1324	5.5348	-6.5855	0.85256	0.21132	5.6286	3.6085	3.3481
2.0671	-0.11933	0.79156	-4.2766	4.768	0.27526	1.8714	3.1753	4.0308	4.5402	-6.4961	1.3416	0.35016	5.6038	3.9146	3.85
1.9076	0.059569	1.0009	-4.2499	4.2525	0.261	1.8548	4.6829	3.6767	4.3273	-6.5003	1.2628	0.28928	5.6608	3.7097	3.868
1.5128	0.26208	1.203	-4.3818	4.0907	0.29649	1.4312	4.2607	3.6045	3.3888	-6.4131	1.5777	0.1705	5.6772	3.8076	3.3484
2.0095	0.19951	1.1528	-4.3754	4.2968	0.24026	1.3964	4.0927	3.5775	4.2579	-6.5262	1.2561	0.16662	5.6556	3.2746	3.558
2.0615	0.049897	1.1038	-4.3428	5.0121	0.26138	1.8101	4.7517	3.7287	3.6707	-6.3825	1.8901	0.26767	5.6638	3.8585	3.6048
2.4197	0.55897	1.5817	-4.5181	5.4402	0.25758	1.0428	4.026	3.711	3.8081	-6.8135	0.47811	0.01	5.5966	3.446	3.8007
2.3045	0.046281	0.89104	-4.5501	5.5132	0.30067	1.7998	4.6541	3.9779	4.6558	-6.5453	1.0478	0.15952	5.6246	3.7079	3.3642
2.1808	0.064597	1.0628	-4.2826	5.0829	0.22581	1.7689	4.0451	3.6022	4.0839	-6.5241	1.3049	0.2157	5.609	3.4404	3.3754
2.0045	-0.0039065	0.98877	-4.2318	4.6759	0.28349	1.7176	4.6024	3.6023	4.5084	-6.4253	1.5145	0.36037	5.6775	3.8361	3.8202
1.6212	0.15956	1.1283	-4.3977	4.9578	0.3435	1.0885	2.2932	4.5036	5.7647	-6.4188	1.5028	0.29444	5.6534	3.8664	3.4393
2.199	0.12254	1.017	-4.2582	4	0.28285	2	3.3631	3.0599	4.4681	-6.514	1.0112	0.23213	5.6762	3.4112	3.6328
1.8701	0.079839	1.0911	-4.2905	4.7606	0.31145	1.3454	3.7608	3.595	4.1788	-6.4882	1.1838	0.22804	5.6564	3.7779	3.2154
1.9802	0.46515	1.5373	-4.3996	4.878	0.24324	1.3767	3.1714	2.7503	3.6938	-6.869	0.24418	0.01	5.6699	2.6486	3.3003
2.3276	2.2075	2.7702	-5.1901	4.5136	0.57139	0.83077	4.3878	2.8906	3.9338	-6.3665	0.82798	0.45671	5.7255	3.5808	3.8707
2.3822	0.10216	1.1829	-4.2416	4.4428	0.22553	1.7651	3.6993	3.8386	4.7905	-6.4563	1.6356	0.18579	5.64	3.7912	3.876
2.3549	-0.045524	0.90352	-4.1352	4	0.25465	2	2.6596	3.9764	5.4943	-6.4736	1.3609	0.13463	5.6412	3.6108	3.0309
2.0941	0.3423	1.2375	-4.4468	4.0823	0.38654	1.3547	2.8086	3.5252	3.8634	-6.8561	0.3516	0.54073	5.6241	4.0003	3.1674
2.3784	-0.14537	0.89528	-4.0877	4.5375	0.21564	1.895	3.6254	3.9353	3.6627	-6.5652	1.1843	0.1463	5.622	3.8979	3.0102
1.8787	0.12263	1.1213	-4.3188	4.6612	0.26121	1.4251	2.5111	4.4792	5.8721	-6.4945	1.3809	0.15399	5.646	3.6522	3.0886
1.7483	0.22622	1.1438	-4.3909	4.2993	0.33036	1.1875	2.1386	3.5351	4.3201	-6.4974	1.0709	0.14205	5.6435	3.665	3.3104
1.8239	-0.17671	0.80241	-4.0537	4.6772	0.23081	2	4.0705	3.8918	4.8061	-6.4574	1.6002	0.26686	5.6384	3.9655	3.6245
2.2116	-0.10424	0.88109	-4.1829	4.9518	0.26568	1.5899	4.5107	3.9309	5.4799	-6.4975	1.2441	0.1999	5.6356	3.4245	3.2017
2.0686	0.10416	1.1185	-4.2394	4.0747	0.25815	1.6237	4.4135	3.7984	5.3695	-6.3967	1.732	0.38427	5.6794	3.4984	3.7868
2.3894	0.99702	2.1707	-4.3341	4.2976	0.14699	1.7451	4.1983	3.7878	3.3276	-6.7984	0.73629	0.20975	5.5995	3.3321	3.5905
1.7904	0.057062	1.0032	-4.2683	4.8931	0.24835	1.998	2.251	4.3491	5.7975	-6.4789	1.4413	0.29021	5.6568	3.7096	3.6151
2.3068	0.069534	0.94269	-4.4276	4.9958	0.33158	1.2	3.5691	3.7573	5.5689	-6.5593	0.80451	0.27338	5.6426	3.119	3.2692
2.1957	0.13466	0.89237	-4.451	4.8426	0.49366	0.77503	4.2624	3.786	5.2481	-6.3977	0.99796	0.32564	5.6562	3.9706	3.5037
1.9035	0.028301	1.0286	-4.2778	4.9593	0.24696	2	2.3481	4.1819	5.1433	-6.4603	1.5733	0.3136	5.6101	3.9672	3.9221
1.9921	-0.012987	1.0354	-4.3155	5.346	0.22623	2	2.2804	3.2258	4.6412	-6.4615	1.4652	0.19642	5.6652	3.1099	3
