# Supplementary material for: Dynamically linking influenza virus infection kinetics, lung injury, inflammation, and disease severity
Source: eLife. 2021 Jul 20;10:e68864. doi: 10.7554/eLife.68864 (PMC8370774; doi:10.7554/eLife.68864)
Supplement: Source code 1. [file elife-68864-code1.zip › SourceCodeFiles/EMsmin_CIpred.txt]

   2.4956854e+00   2.4956854e+00   2.4956856e+00   2.4956858e+00   2.4956861e+00   2.4956865e+00   2.4956869e+00   2.4956874e+00   2.4956880e+00   2.4956887e+00   2.4956894e+00   2.4956902e+00   2.4956911e+00   2.4956921e+00   2.4956931e+00   2.4956943e+00   2.4956956e+00   2.4956970e+00   2.4956985e+00   2.4957001e+00   2.4957019e+00   2.4957039e+00   2.4957061e+00   2.4957084e+00   2.4957110e+00   2.4957138e+00   2.4957169e+00   2.4957203e+00   2.4957241e+00   2.4957282e+00   2.4957327e+00   2.4957376e+00   2.4957430e+00   2.4957490e+00   2.4957555e+00   2.4957627e+00   2.4957706e+00   2.4957792e+00   2.4957887e+00   2.4957992e+00   2.4958107e+00   2.4958233e+00   2.4958371e+00   2.4958523e+00   2.4958691e+00   2.4958874e+00   2.4959076e+00   2.4959298e+00   2.4959541e+00   2.4959809e+00   2.4960103e+00   2.4960426e+00   2.4960781e+00   2.4961171e+00   2.4961599e+00   2.4962070e+00   2.4962587e+00   2.4963155e+00   2.4963779e+00   2.4964464e+00   2.4965218e+00   2.4966045e+00   2.4966954e+00   2.4967953e+00   2.4969050e+00   2.4970255e+00   2.4971579e+00   2.4973033e+00   2.4974629e+00   2.4976384e+00   2.4978311e+00   2.4980426e+00   2.4982749e+00   2.4985301e+00   2.4988101e+00   2.4991177e+00   2.4994555e+00   2.4998260e+00   2.5002328e+00   2.5006796e+00   2.5011696e+00   2.5017071e+00   2.5022974e+00   2.5029445e+00   2.5036540e+00   2.5044326e+00   2.5052859e+00   2.5062209e+00   2.5072462e+00   2.5083693e+00   2.5095986e+00   2.5109454e+00   2.5124198e+00   2.5140316e+00   2.5157953e+00   2.5177241e+00   2.5198298e+00   2.5209694e+00   2.5220875e+00   2.5232978e+00   2.5246079e+00   2.5260236e+00   2.5275538e+00   2.5292086e+00   2.5309970e+00   2.5329268e+00   2.5350106e+00   2.5372608e+00   2.5396870e+00   2.5423014e+00   2.5451197e+00   2.5481565e+00   2.5514223e+00   2.5549347e+00   2.5587121e+00   2.5627696e+00   2.5671209e+00   2.5717879e+00   2.5767912e+00   2.5821438e+00   2.5878650e+00   2.5939785e+00   2.6005045e+00   2.6074542e+00   2.6148506e+00   2.6227170e+00   2.6310692e+00   2.6399167e+00   2.6492826e+00   2.6591861e+00   2.6696347e+00   2.6806356e+00   2.6922064e+00   2.7043587e+00   2.7170891e+00   2.7303993e+00   2.7442966e+00   2.7587819e+00   2.7738412e+00   2.7894654e+00   2.8056490e+00   2.8223803e+00   2.8379196e+00   2.8446078e+00   2.8516408e+00   2.8590209e+00   2.8667457e+00   2.8748118e+00   2.8832160e+00   2.8919567e+00   2.9010212e+00   2.9103955e+00   2.9193164e+00   2.9264444e+00   2.9339242e+00   2.9417667e+00   2.9499805e+00   2.9585705e+00   2.9675365e+00   2.9768839e+00   2.9866167e+00   2.9967362e+00   3.0072402e+00   3.0181239e+00   3.0293839e+00   3.0410146e+00   3.0530085e+00   3.0653577e+00   3.0780520e+00   3.0910759e+00   3.1044126e+00   3.1113677e+00   3.1182087e+00   3.1249670e+00   3.1316410e+00   3.1382292e+00   3.1447307e+00   3.1511446e+00   3.1574705e+00   3.1637080e+00   3.1698570e+00   3.1750023e+00   3.1785461e+00   3.1820338e+00   3.1854654e+00   3.1888412e+00   3.1921614e+00   3.1954263e+00   3.1986363e+00   3.2017919e+00   3.2048936e+00   3.2079419e+00   3.2109373e+00   3.2138805e+00   3.2167720e+00   3.2196126e+00   3.2224027e+00   3.2251432e+00   3.2278346e+00   3.2304776e+00   3.2330730e+00   3.2356215e+00   3.2381236e+00   3.2405802e+00   3.2429919e+00   3.2453593e+00   3.2476833e+00   3.2499644e+00   3.2522034e+00   3.2544009e+00   3.2565576e+00   3.2586741e+00   3.2607512e+00   3.2627894e+00   3.2647893e+00   3.2667517e+00   3.2686771e+00   3.2705662e+00   3.2724194e+00   3.2742375e+00   3.2760211e+00   3.2777705e+00   3.2794866e+00   3.2811697e+00   3.2828205e+00   3.2844394e+00   3.2860270e+00   3.2875838e+00   3.2891104e+00   3.2906071e+00   3.2920746e+00   3.2935132e+00   3.2949234e+00   3.2963058e+00   3.2976606e+00   3.2989885e+00   3.3002898e+00   3.3015650e+00   3.3028144e+00   3.3040385e+00   3.3052377e+00   3.3064123e+00   3.3075628e+00   3.3086895e+00   3.3097928e+00   3.3108731e+00   3.3119308e+00   3.3129661e+00   3.3139794e+00   3.3149711e+00   3.3159414e+00   3.3168908e+00   3.3178195e+00   3.3187278e+00   3.3196161e+00   3.3204846e+00   3.3213337e+00   3.3221635e+00   3.3229745e+00   3.3237669e+00   3.3245410e+00   3.3252969e+00   3.3260351e+00   3.3267557e+00   3.3274590e+00   3.3281453e+00   3.3288147e+00   3.3294676e+00   3.3301041e+00   3.3307246e+00   3.3313292e+00   3.3319181e+00   3.3324916e+00   3.3330498e+00   3.3335931e+00   3.3341216e+00   3.3346354e+00   3.3351349e+00   3.3356202e+00   3.3360915e+00   3.3365489e+00   3.3369928e+00   3.3374231e+00   3.3378402e+00   3.3382443e+00   3.3386354e+00   3.3390138e+00   3.3393795e+00   3.3397329e+00   3.3400741e+00   3.3404031e+00   3.3407203e+00   3.3410256e+00   3.3413194e+00   3.3416016e+00   3.3418726e+00   3.3421324e+00   3.3423811e+00   3.3426190e+00   3.3428461e+00   3.3430626e+00   3.3432687e+00   3.3434644e+00   3.3436498e+00   3.3438252e+00   3.3439907e+00   3.3441463e+00   3.3442921e+00   3.3444284e+00   3.3445553e+00   3.3446727e+00   3.3447809e+00   3.3448801e+00   3.3449701e+00   3.3450513e+00   3.3451237e+00   3.3451875e+00   3.3452426e+00   3.3452893e+00   3.3453276e+00   3.3453576e+00   3.3453795e+00   3.3453933e+00   3.3453992e+00   3.3453971e+00   3.3453873e+00   3.3453699e+00   3.3453448e+00   3.3453123e+00   3.3452723e+00   3.3452251e+00   3.3451706e+00   3.3451090e+00   3.3450404e+00   3.3449648e+00   3.3448824e+00   3.3447931e+00   3.3446972e+00   3.3445947e+00   3.3444857e+00   3.3443702e+00   3.3442483e+00   3.3441202e+00   3.3439859e+00   3.3438455e+00   3.3436991e+00   3.3435468e+00   3.3433886e+00   3.3432246e+00   3.3430550e+00   3.3428798e+00   3.3426990e+00   3.3425129e+00   3.3423214e+00   3.3421247e+00   3.3419228e+00   3.3417159e+00   3.3415040e+00   3.3412873e+00   3.3410659e+00   3.3408398e+00   3.3406092e+00   3.3403741e+00   3.3401348e+00   3.3398912e+00   3.3396437e+00   3.3393922e+00   3.3391370e+00   3.3388781e+00   3.3386158e+00   3.3383502e+00   3.3380816e+00   3.3378100e+00   3.3375356e+00   3.3372588e+00   3.3369798e+00   3.3366987e+00   3.3364159e+00   3.3361317e+00   3.3358463e+00   3.3355601e+00   3.3352734e+00   3.3349868e+00   3.3347005e+00   3.3344150e+00   3.3341309e+00   3.3338486e+00   3.3335689e+00   3.3332922e+00   3.3330194e+00   3.3327510e+00   3.3324881e+00   3.3322314e+00   3.3319819e+00   3.3317408e+00   3.3315090e+00   3.3312880e+00   3.3310789e+00   3.3308834e+00   3.3307029e+00   3.3305392e+00   3.3303943e+00   3.3302702e+00   3.3301690e+00   3.3300932e+00   3.3300455e+00   3.3300285e+00   3.3300453e+00   3.3300994e+00   3.3301942e+00   3.3303333e+00   3.3305210e+00   3.3307618e+00   3.3310603e+00   3.3314213e+00   3.3318505e+00   3.3323536e+00   3.3329364e+00   3.3336052e+00   3.3343671e+00   3.3352292e+00   3.3361984e+00   3.3372825e+00   3.3384897e+00   3.3398284e+00   3.3413064e+00   3.3429323e+00   3.3447150e+00   3.3466632e+00   3.3487854e+00   3.3510897e+00   3.3535847e+00   3.3562783e+00   3.3591778e+00   3.3622901e+00   3.3656217e+00   3.3691786e+00   3.3729651e+00   3.3769851e+00   3.3812417e+00   3.3857373e+00   3.3904737e+00   3.3954505e+00   3.4006668e+00   3.4061209e+00   3.4118107e+00   3.4177327e+00   3.4238824e+00   3.4302546e+00   3.4368440e+00   3.4436450e+00   3.4506509e+00   3.4578549e+00   3.4652501e+00   3.4728296e+00   3.4805864e+00   3.4885123e+00   3.4965996e+00   3.5048411e+00   3.5132301e+00   3.5217595e+00   3.5304216e+00   3.5392087e+00   3.5453121e+00   3.5462397e+00   3.5472989e+00   3.5484989e+00   3.5498487e+00   3.5513572e+00   3.5530329e+00   3.5548842e+00   3.5569214e+00   3.5591550e+00   3.5615951e+00   3.5642515e+00   3.5671330e+00   3.5702482e+00   3.5736061e+00   3.5772158e+00   3.5810856e+00   3.5852230e+00   3.5896343e+00   3.5943253e+00   3.5993009e+00   3.6045662e+00   3.6101243e+00   3.6159772e+00   3.6221260e+00   3.6285706e+00   3.6353101e+00   3.6423427e+00   3.6496650e+00   3.6572732e+00   3.6651623e+00   3.6733267e+00   3.6817586e+00   3.6904511e+00   3.6993967e+00   3.7085877e+00   3.7180152e+00   3.7276681e+00   3.7375377e+00   3.7476154e+00   3.7578922e+00   3.7683589e+00   3.7781014e+00   3.7819842e+00   3.7862069e+00   3.7907761e+00   3.7956973e+00   3.8009746e+00   3.8066092e+00   3.8126009e+00   3.8189481e+00   3.8256462e+00   3.8326895e+00   3.8400710e+00   3.8477811e+00   3.8558096e+00   3.8641457e+00   3.8727766e+00   3.8816891e+00   3.8908705e+00   3.9003069e+00   3.9099844e+00   3.9198890e+00   3.9300070e+00   3.9403247e+00   3.9508288e+00   3.9615064e+00   3.9723452e+00   3.9833330e+00   3.9944586e+00   4.0057111e+00   4.0170797e+00   4.0285548e+00   4.0401271e+00   4.0517874e+00   4.0635274e+00   4.0753393e+00   4.0872151e+00   4.0991478e+00   4.1111310e+00   4.1199510e+00   4.1271613e+00   4.1345667e+00   4.1421610e+00   4.1499375e+00   4.1578896e+00   4.1660099e+00   4.1742900e+00   4.1827224e+00   4.1912995e+00   4.2000140e+00   4.2088586e+00   4.2178262e+00   4.2269094e+00   4.2360998e+00   4.2453896e+00   4.2547724e+00   4.2642415e+00   4.2737908e+00   4.2834140e+00   4.2931053e+00   4.3028580e+00   4.3126647e+00   4.3225203e+00   4.3324198e+00   4.3423585e+00   4.3523318e+00   4.3623352e+00   4.3723645e+00   4.3824135e+00   4.3924780e+00   4.4025542e+00   4.4126390e+00   4.4227291e+00   4.4328215e+00   4.4429131e+00   4.4530003e+00   4.4630787e+00   4.4731459e+00   4.4831996e+00   4.4932375e+00   4.5032576e+00   4.5132580e+00   4.5232366e+00   4.5331897e+00   4.5431154e+00   4.5530121e+00   4.5628782e+00   4.5727125e+00   4.5825136e+00   4.5922805e+00   4.6020109e+00   4.6117026e+00   4.6213546e+00   4.6309660e+00   4.6405359e+00   4.6500635e+00   4.6595480e+00   4.6689887e+00   4.6783834e+00   4.6877314e+00   4.6970319e+00   4.7062845e+00   4.7154888e+00   4.7246444e+00   4.7337508e+00   4.7428070e+00   4.7518118e+00   4.7607650e+00   4.7696663e+00   4.7785155e+00   4.7873123e+00   4.7960567e+00   4.8047483e+00   4.8133860e+00   4.8219697e+00   4.8304992e+00   4.8389743e+00   4.8473952e+00   4.8557618e+00   4.8640741e+00   4.8723315e+00   4.8805336e+00   4.8886806e+00   4.8967723e+00   4.9048088e+00   4.9127903e+00   4.9207169e+00   4.9285884e+00   4.9364046e+00   4.9441653e+00   4.9518707e+00   4.9595210e+00   4.9653683e+00   4.9710772e+00   4.9767416e+00   4.9823617e+00   4.9879377e+00   4.9934697e+00   4.9989576e+00   5.0044017e+00   5.0098022e+00   5.0151591e+00   5.0204727e+00   5.0257433e+00   5.0309710e+00   5.0361560e+00   5.0412986e+00   5.0463990e+00   5.0514574e+00   5.0564740e+00   5.0614492e+00   5.0663830e+00   5.0712755e+00   5.0761267e+00   5.0809369e+00   5.0857063e+00   5.0904349e+00   5.0951230e+00   5.0997708e+00   5.1043785e+00   5.1089463e+00   5.1134743e+00   5.1179628e+00   5.1224120e+00   5.1268220e+00   5.1311932e+00   5.1355256e+00   5.1398195e+00   5.1440752e+00   5.1482927e+00   5.1524723e+00   5.1566143e+00   5.1607187e+00   5.1647856e+00   5.1688151e+00   5.1728073e+00   5.1767626e+00   5.1806809e+00   5.1845627e+00   5.1884079e+00   5.1922169e+00   5.1959898e+00   5.1997268e+00   5.2034280e+00   5.2070937e+00   5.2107241e+00   5.2143192e+00   5.2178793e+00   5.2214046e+00   5.2248953e+00   5.2283514e+00   5.2317732e+00   5.2351608e+00   5.2385144e+00   5.2418341e+00   5.2451202e+00   5.2483728e+00   5.2515919e+00   5.2547779e+00   5.2579307e+00   5.2610506e+00   5.2641378e+00   5.2671923e+00   5.2702144e+00   5.2732043e+00   5.2761620e+00   5.2790879e+00   5.2819820e+00   5.2848444e+00   5.2873161e+00   5.2894424e+00   5.2915380e+00   5.2936031e+00   5.2956378e+00   5.2976422e+00   5.2996166e+00   5.3015610e+00   5.3034756e+00   5.3053607e+00   5.3072165e+00   5.3090431e+00   5.3108408e+00   5.3126098e+00   5.3143502e+00   5.3160623e+00   5.3177461e+00   5.3194018e+00   5.3210297e+00   5.3226299e+00   5.3242024e+00   5.3257475e+00   5.3272653e+00   5.3287559e+00   5.3302195e+00   5.3316562e+00   5.3330661e+00   5.3344494e+00   5.3358064e+00   5.3371372e+00   5.3384420e+00   5.3397208e+00   5.3409739e+00   5.3422014e+00   5.3434034e+00   5.3445802e+00   5.3457320e+00   5.3468588e+00   5.3479609e+00   5.3490384e+00   5.3500914e+00   5.3511201e+00   5.3521247e+00   5.3531052e+00   5.3540618e+00   5.3549947e+00   5.3559039e+00   5.3567897e+00   5.3576521e+00   5.3584914e+00   5.3593075e+00   5.3601008e+00   5.3608712e+00   5.3616190e+00   5.3623442e+00   5.3630470e+00   5.3637276e+00   5.3643860e+00   5.3650224e+00   5.3656369e+00   5.3662296e+00   5.3668008e+00   5.3673504e+00   5.3678787e+00   5.3683857e+00   5.3688716e+00   5.3693364e+00   5.3697804e+00   5.3702037e+00   5.3706063e+00   5.3709883e+00   5.3713500e+00   5.3716914e+00   5.3720127e+00   5.3723139e+00   5.3725952e+00   5.3728567e+00   5.3730985e+00   5.3733207e+00   5.3735235e+00   5.3737069e+00   5.3738711e+00   5.3740162e+00   5.3741422e+00   5.3742494e+00   5.3743377e+00   5.3744075e+00   5.3744586e+00   5.3744913e+00   5.3745056e+00   5.3745017e+00   5.3744796e+00   5.3744396e+00   5.3743816e+00   5.3743057e+00   5.3742122e+00   5.3741011e+00   5.3739724e+00   5.3738264e+00   5.3736630e+00   5.3734825e+00   5.3732848e+00   5.3730702e+00   5.3728386e+00   5.3725903e+00   5.3723252e+00   5.3720436e+00   5.3717454e+00   5.3714308e+00   5.3710999e+00   5.3707528e+00   5.3703896e+00   5.3700103e+00   5.3696151e+00   5.3692041e+00   5.3687773e+00   5.3683349e+00   5.3678768e+00   5.3674033e+00   5.3669145e+00   5.3664103e+00   5.3658909e+00   5.3653564e+00   5.3648068e+00   5.3642423e+00   5.3636630e+00   5.3630688e+00   5.3624600e+00   5.3618366e+00   5.3611987e+00   5.3605463e+00   5.3598796e+00   5.3591986e+00   5.3585034e+00   5.3577941e+00   5.3570707e+00   5.3563334e+00   5.3555823e+00   5.3548173e+00   5.3540387e+00   5.3532463e+00   5.3524405e+00   5.3516211e+00   5.3507883e+00   5.3499422e+00   5.3490828e+00   5.3482103e+00   5.3473245e+00   5.3464258e+00   5.3455141e+00   5.3445894e+00   5.3436519e+00   5.3427017e+00   5.3417387e+00   5.3407631e+00   5.3397749e+00   5.3387743e+00   5.3377611e+00   5.3367356e+00   5.3356978e+00   5.3346478e+00   5.3335855e+00   5.3325112e+00   5.3314247e+00   5.3303263e+00   5.3292159e+00   5.3280936e+00   5.3269596e+00   5.3258137e+00   5.3246561e+00   5.3234869e+00   5.3223061e+00   5.3211137e+00   5.3199099e+00   5.3186946e+00   5.3174680e+00   5.3162300e+00   5.3149807e+00   5.3137202e+00   5.3124486e+00   5.3111658e+00   5.3098720e+00   5.3085671e+00   5.3072513e+00   5.3059245e+00   5.3045869e+00   5.3032384e+00   5.3018792e+00   5.3005092e+00   5.2991285e+00   5.2977371e+00   5.2963352e+00   5.2949227e+00   5.2934997e+00   5.2920662e+00   5.2906222e+00   5.2891679e+00   5.2877032e+00   5.2862282e+00   5.2847430e+00   5.2832475e+00   5.2817417e+00   5.2802259e+00   5.2786999e+00   5.2771638e+00   5.2756177e+00   5.2740615e+00   5.2724954e+00   5.2709194e+00   5.2693334e+00   5.2677375e+00   5.2661318e+00   5.2645163e+00   5.2628910e+00   5.2612559e+00   5.2596112e+00   5.2579567e+00   5.2562926e+00   5.2546188e+00   5.2529355e+00   5.2512426e+00   5.2495401e+00   5.2478281e+00   5.2461066e+00   5.2443757e+00   5.2426353e+00   5.2408855e+00   5.2391264e+00   5.2373578e+00   5.2355799e+00   5.2337927e+00   5.2319963e+00   5.2301905e+00   5.2283755e+00   5.2265513e+00   5.2247178e+00   5.2228752e+00   5.2210235e+00   5.2191626e+00   5.2172925e+00   5.2154134e+00   5.2135252e+00   5.2116280e+00   5.2097217e+00   5.2078063e+00   5.2058820e+00   5.2039487e+00   5.2020064e+00   5.2000551e+00   5.1980950e+00   5.1961259e+00   5.1941479e+00   5.1921610e+00   5.1901652e+00   5.1881606e+00   5.1861471e+00   5.1841248e+00   5.1820937e+00   5.1800538e+00   5.1780051e+00   5.1759477e+00   5.1738815e+00   5.1718065e+00   5.1697228e+00   5.1676304e+00   5.1655293e+00   5.1634195e+00   5.1613010e+00   5.1591738e+00   5.1570380e+00   5.1548935e+00   5.1527404e+00   5.1505787e+00   5.1484083e+00   5.1462294e+00   5.1440418e+00   5.1418457e+00   5.1396410e+00   5.1374278e+00   5.1352060e+00   5.1329757e+00   5.1307368e+00   5.1270850e+00   5.1232339e+00   5.1193669e+00   5.1154914e+00   5.1116095e+00   5.1077230e+00   5.1038337e+00   5.0999435e+00   5.0960544e+00   5.0921663e+00   5.0882783e+00   5.0843906e+00   5.0805031e+00   5.0766158e+00   5.0727288e+00   5.0688421e+00   5.0649556e+00   5.0610693e+00   5.0571832e+00   5.0532973e+00   5.0494117e+00   5.0455263e+00   5.0416412e+00   5.0377563e+00   5.0338718e+00   5.0299876e+00   5.0261035e+00   5.0222196e+00   5.0183359e+00   5.0144525e+00   5.0105693e+00   5.0066863e+00   5.0028037e+00   4.9989214e+00   4.9950394e+00   4.9911577e+00   4.9872764e+00   4.9833955e+00   4.9795145e+00   4.9756336e+00   4.9717529e+00   4.9678723e+00   4.9639919e+00   4.9601117e+00   4.9562317e+00   4.9523521e+00   4.9484728e+00   4.9445939e+00   4.9407153e+00   4.9368372e+00   4.9322983e+00   4.9257235e+00   4.9191296e+00   4.9125175e+00   4.9058879e+00   4.8992414e+00   4.8925790e+00   4.8859016e+00   4.8792100e+00   4.8725052e+00   4.8657884e+00   4.8590605e+00   4.8523228e+00   4.8455765e+00   4.8388229e+00   4.8320632e+00   4.8252990e+00   4.8185317e+00   4.8117629e+00   4.8049942e+00   4.7982274e+00   4.7914643e+00   4.7847067e+00   4.7779566e+00   4.7712162e+00   4.7644875e+00   4.7577728e+00   4.7510722e+00   4.7443701e+00   4.7376630e+00   4.7309513e+00   4.7242357e+00   4.7175163e+00   4.7107938e+00   4.7040686e+00   4.6973411e+00   4.6906118e+00   4.6838812e+00   4.6771498e+00   4.6704180e+00   4.6636864e+00   4.6569554e+00   4.6502257e+00   4.6434976e+00   4.6367717e+00   4.6300486e+00   4.6233287e+00   4.6166126e+00   4.6099008e+00   4.6031939e+00   4.5964923e+00   4.5897967e+00   4.5831075e+00   4.5764253e+00   4.5697506e+00   4.5630775e+00   4.5563997e+00   4.5497177e+00   4.5430318e+00   4.5363426e+00   4.5296504e+00   4.5229558e+00   4.5159690e+00   4.5088317e+00   4.5016928e+00   4.4945527e+00   4.4874119e+00   4.4802709e+00   4.4731302e+00   4.4659904e+00   4.4588520e+00   4.4517153e+00   4.4445811e+00   4.4374497e+00   4.4303216e+00   4.4231974e+00   4.4160775e+00   4.4089625e+00   4.4018527e+00   4.3947488e+00   4.3876510e+00   4.3805599e+00   4.3734751e+00   4.3663904e+00   4.3593049e+00   4.3522190e+00   4.3451332e+00   4.3380481e+00   4.3309640e+00   4.3238815e+00   4.3168012e+00   4.3097234e+00   4.3026488e+00   4.2955778e+00   4.2885109e+00   4.2814485e+00   4.2743913e+00   4.2673395e+00   4.2602938e+00   4.2532545e+00   4.2462222e+00   4.2391971e+00   4.2321792e+00   4.2251628e+00   4.2181465e+00   4.2111311e+00   4.2041169e+00   4.1971045e+00   4.1900945e+00   4.1830872e+00   4.1760832e+00   4.1690831e+00   4.1620873e+00   4.1550964e+00   4.1481108e+00   4.1411311e+00   4.1341577e+00   4.1271911e+00   4.1202318e+00   4.1132802e+00   4.1063368e+00   4.0994021e+00   4.0924756e+00   4.0855517e+00   4.0786296e+00   4.0717098e+00   4.0647928e+00   4.0578792e+00   4.0509694e+00   4.0440641e+00   4.0371637e+00   4.0302688e+00   4.0233799e+00   4.0164975e+00   4.0096221e+00   4.0027542e+00   3.9958944e+00   3.9890431e+00   3.9822009e+00   3.9753681e+00   3.9685453e+00   3.9617329e+00   3.9549302e+00   3.9481317e+00   3.9413369e+00   3.9345465e+00   3.9277609e+00   3.9209807e+00   3.9142064e+00   3.9074387e+00   3.9006780e+00   3.8939249e+00   3.8871799e+00   3.8804436e+00   3.8737164e+00   3.8669990e+00   3.8602918e+00   3.8535954e+00   3.8469102e+00   3.8402367e+00   3.8335755e+00   3.8269269e+00   3.8202900e+00   3.8136594e+00   3.8070350e+00   3.8004176e+00   3.7938076e+00   3.7872055e+00   3.7806121e+00   3.7740277e+00   3.7674531e+00   3.7608887e+00   3.7543351e+00   3.7477928e+00   3.7412625e+00   3.7347446e+00   3.7282396e+00   3.7217482e+00   3.7152708e+00   3.7088078e+00   3.7023599e+00   3.6959275e+00   3.6895097e+00   3.6831034e+00   3.6767089e+00   3.6703265e+00   3.6639568e+00   3.6576000e+00   3.6512565e+00   3.6449269e+00   3.6386113e+00   3.6323101e+00   3.6260237e+00   3.6197524e+00   3.6134955e+00   3.6072520e+00   3.6010224e+00   3.5948070e+00   3.5886063e+00   3.5824208e+00   3.5762506e+00   3.5700964e+00   3.5639584e+00   3.5578370e+00   3.5517324e+00   3.5456451e+00
   3.2500041e+00   3.2500042e+00   3.2500042e+00   3.2500042e+00   3.2500042e+00   3.2500042e+00   3.2500042e+00   3.2500043e+00   3.2500043e+00   3.2500043e+00   3.2500044e+00   3.2500044e+00   3.2500045e+00   3.2500045e+00   3.2500046e+00   3.2500046e+00   3.2500047e+00   3.2500048e+00   3.2500049e+00   3.2500050e+00   3.2500051e+00   3.2500052e+00   3.2500053e+00   3.2500054e+00   3.2500056e+00   3.2500057e+00   3.2500059e+00   3.2500061e+00   3.2500063e+00   3.2500065e+00   3.2500068e+00   3.2500071e+00   3.2500074e+00   3.2500077e+00   3.2500081e+00   3.2500085e+00   3.2500090e+00   3.2500095e+00   3.2500101e+00   3.2500107e+00   3.2500114e+00   3.2500121e+00   3.2500130e+00   3.2500139e+00   3.2500149e+00   3.2500160e+00   3.2500172e+00   3.2500186e+00   3.2500201e+00   3.2500217e+00   3.2500235e+00   3.2500255e+00   3.2500277e+00   3.2500301e+00   3.2500328e+00   3.2500358e+00   3.2500390e+00   3.2500426e+00   3.2500465e+00   3.2500509e+00   3.2500557e+00   3.2500610e+00   3.2500668e+00   3.2500732e+00   3.2500803e+00   3.2500881e+00   3.2500967e+00   3.2501062e+00   3.2501167e+00   3.2501282e+00   3.2501409e+00   3.2501549e+00   3.2501704e+00   3.2501874e+00   3.2502061e+00   3.2502268e+00   3.2502496e+00   3.2502747e+00   3.2503023e+00   3.2503328e+00   3.2503664e+00   3.2504035e+00   3.2504442e+00   3.2504892e+00   3.2505387e+00   3.2505933e+00   3.2506534e+00   3.2507197e+00   3.2507926e+00   3.2508729e+00   3.2509614e+00   3.2510588e+00   3.2511660e+00   3.2512841e+00   3.2514141e+00   3.2515571e+00   3.2517146e+00   3.2518876e+00   3.2520781e+00   3.2522876e+00   3.2525178e+00   3.2527709e+00   3.2530490e+00   3.2533543e+00   3.2536897e+00   3.2540579e+00   3.2544616e+00   3.2549043e+00   3.2553898e+00   3.2559213e+00   3.2565031e+00   3.2571398e+00   3.2578356e+00   3.2585954e+00   3.2594249e+00   3.2603293e+00   3.2613138e+00   3.2624952e+00   3.2649870e+00   3.2676808e+00   3.2705870e+00   3.2737159e+00   3.2770773e+00   3.2806808e+00   3.2845327e+00   3.2886382e+00   3.2930038e+00   3.2976339e+00   3.3025268e+00   3.3076813e+00   3.3130988e+00   3.3187708e+00   3.3266638e+00   3.3353002e+00   3.3442139e+00   3.3533803e+00   3.3691442e+00   3.3897447e+00   3.4100034e+00   3.4298860e+00   3.4493751e+00   3.4684489e+00   3.4870887e+00   3.5052859e+00   3.5230331e+00   3.5403251e+00   3.5571608e+00   3.5735415e+00   3.5894700e+00   3.6049512e+00   3.6199916e+00   3.6345987e+00   3.6487812e+00   3.6625484e+00   3.6759103e+00   3.6888770e+00   3.7014592e+00   3.7136675e+00   3.7255127e+00   3.7370053e+00   3.7481561e+00   3.7589752e+00   3.7694731e+00   3.7796596e+00   3.7895445e+00   3.7991372e+00   3.8084471e+00   3.8174831e+00   3.8262537e+00   3.8347674e+00   3.8430323e+00   3.8510562e+00   3.8588466e+00   3.8664108e+00   3.8737559e+00   3.8808887e+00   3.8878156e+00   3.8945429e+00   3.9010768e+00   3.9074231e+00   3.9135874e+00   3.9195751e+00   3.9253915e+00   3.9310417e+00   3.9365304e+00   3.9418624e+00   3.9470422e+00   3.9520741e+00   3.9569625e+00   3.9617112e+00   3.9663242e+00   3.9708054e+00   3.9751583e+00   3.9793864e+00   3.9839162e+00   3.9908610e+00   3.9976253e+00   4.0042142e+00   4.0106325e+00   4.0168850e+00   4.0229762e+00   4.0289106e+00   4.0346924e+00   4.0403257e+00   4.0458147e+00   4.0511631e+00   4.0563747e+00   4.0614532e+00   4.0664021e+00   4.0712247e+00   4.0759244e+00   4.0805043e+00   4.0849676e+00   4.0893172e+00   4.0935560e+00   4.0976868e+00   4.1017124e+00   4.1056353e+00   4.1094581e+00   4.1131833e+00   4.1168132e+00   4.1203502e+00   4.1237964e+00   4.1271542e+00   4.1304256e+00   4.1336125e+00   4.1367171e+00   4.1397413e+00   4.1426868e+00   4.1455556e+00   4.1483494e+00   4.1510699e+00   4.1537185e+00   4.1562971e+00   4.1588071e+00   4.1612503e+00   4.1636281e+00   4.1659420e+00   4.1681933e+00   4.1703832e+00   4.1725131e+00   4.1745843e+00   4.1765981e+00   4.1785557e+00   4.1804583e+00   4.1823071e+00   4.1841032e+00   4.1858475e+00   4.1875412e+00   4.1891852e+00   4.1907807e+00   4.1923286e+00   4.1938299e+00   4.1952854e+00   4.1966962e+00   4.1980630e+00   4.1993867e+00   4.2006682e+00   4.2019083e+00   4.2031077e+00   4.2042673e+00   4.2053879e+00   4.2064701e+00   4.2075147e+00   4.2085223e+00   4.2094938e+00   4.2104297e+00   4.2113307e+00   4.2121974e+00   4.2130305e+00   4.2138306e+00   4.2145983e+00   4.2153342e+00   4.2160388e+00   4.2167126e+00   4.2173563e+00   4.2179704e+00   4.2185553e+00   4.2191117e+00   4.2196400e+00   4.2201407e+00   4.2206142e+00   4.2210611e+00   4.2214817e+00   4.2218764e+00   4.2222459e+00   4.2225906e+00   4.2229107e+00   4.2232068e+00   4.2234791e+00   4.2237282e+00   4.2239543e+00   4.2241579e+00   4.2243393e+00   4.2244990e+00   4.2246372e+00   4.2247544e+00   4.2248507e+00   4.2252132e+00   4.2266603e+00   4.2280817e+00   4.2294779e+00   4.2308493e+00   4.2321961e+00   4.2335188e+00   4.2348177e+00   4.2360932e+00   4.2373455e+00   4.2385750e+00   4.2397820e+00   4.2409669e+00   4.2421300e+00   4.2432715e+00   4.2443917e+00   4.2454910e+00   4.2465696e+00   4.2476278e+00   4.2486658e+00   4.2496840e+00   4.2506827e+00   4.2516619e+00   4.2526221e+00   4.2535635e+00   4.2544863e+00   4.2553907e+00   4.2562770e+00   4.2571454e+00   4.2579961e+00   4.2588294e+00   4.2596455e+00   4.2604445e+00   4.2612268e+00   4.2619925e+00   4.2627417e+00   4.2634748e+00   4.2641919e+00   4.2648932e+00   4.2655789e+00   4.2662491e+00   4.2669041e+00   4.2675440e+00   4.2681690e+00   4.2687793e+00   4.2693751e+00   4.2699564e+00   4.2705236e+00   4.2710767e+00   4.2716159e+00   4.2721413e+00   4.2726532e+00   4.2731516e+00   4.2736367e+00   4.2741087e+00   4.2745677e+00   4.2750139e+00   4.2754473e+00   4.2758681e+00   4.2762765e+00   4.2766726e+00   4.2770565e+00   4.2774283e+00   4.2777883e+00   4.2781364e+00   4.2784728e+00   4.2787977e+00   4.2791112e+00   4.2794133e+00   4.2797043e+00   4.2799841e+00   4.2802530e+00   4.2805110e+00   4.2807583e+00   4.2809949e+00   4.2812210e+00   4.2814366e+00   4.2816419e+00   4.2818370e+00   4.2820220e+00   4.2821970e+00   4.2823620e+00   4.2825172e+00   4.2826627e+00   4.2827985e+00   4.2829248e+00   4.2830416e+00   4.2831491e+00   4.2832473e+00   4.2833364e+00   4.2834163e+00   4.2834873e+00   4.2835494e+00   4.2836026e+00   4.2836471e+00   4.2836830e+00   4.2837103e+00   4.2837291e+00   4.2837396e+00   4.2837417e+00   4.2837356e+00   4.2837214e+00   4.2836991e+00   4.2836688e+00   4.2836307e+00   4.2835847e+00   4.2835311e+00   4.2834698e+00   4.2834010e+00   4.2833247e+00   4.2832410e+00   4.2831501e+00   4.2830520e+00   4.2829468e+00   4.2828345e+00   4.2827154e+00   4.2825895e+00   4.2824568e+00   4.2823175e+00   4.2821718e+00   4.2820196e+00   4.2818612e+00   4.2816965e+00   4.2815259e+00   4.2813493e+00   4.2811669e+00   4.2809789e+00   4.2807853e+00   4.2805864e+00   4.2803823e+00   4.2801731e+00   4.2799591e+00   4.2797404e+00   4.2795173e+00   4.2792898e+00   4.2790583e+00   4.2788230e+00   4.2785841e+00   4.2783419e+00   4.2781857e+00   4.2784169e+00   4.2786768e+00   4.2789684e+00   4.2792945e+00   4.2796579e+00   4.2800616e+00   4.2805091e+00   4.2810040e+00   4.2815496e+00   4.2821498e+00   4.2828086e+00   4.2835300e+00   4.2843183e+00   4.2851778e+00   4.2861131e+00   4.2871287e+00   4.2882291e+00   4.2894193e+00   4.2907038e+00   4.2920874e+00   4.2935747e+00   4.2951704e+00   4.2968789e+00   4.2987046e+00   4.3006516e+00   4.3027237e+00   4.3049245e+00   4.3072572e+00   4.3097248e+00   4.3123296e+00   4.3150735e+00   4.3179584e+00   4.3209853e+00   4.3241545e+00   4.3274659e+00   4.3309195e+00   4.3345144e+00   4.3415831e+00   4.3491510e+00   4.3567164e+00   4.3642772e+00   4.3718321e+00   4.3793797e+00   4.3869188e+00   4.3944484e+00   4.4019673e+00   4.4094746e+00   4.4169689e+00   4.4244488e+00   4.4319135e+00   4.4393622e+00   4.4467942e+00   4.4542087e+00   4.4616051e+00   4.4689824e+00   4.4763396e+00   4.4836761e+00   4.4910515e+00   4.4984274e+00   4.5057782e+00   4.5131035e+00   4.5204028e+00   4.5276759e+00   4.5349223e+00   4.5421412e+00   4.5493323e+00   4.5564952e+00   4.5636299e+00   4.5707359e+00   4.5778132e+00   4.5848615e+00   4.5918801e+00   4.5988690e+00   4.6058278e+00   4.6127565e+00   4.6196549e+00   4.6265230e+00   4.6333607e+00   4.6401675e+00   4.6469432e+00   4.6536878e+00   4.6604013e+00   4.6670836e+00   4.6737346e+00   4.6803544e+00   4.6869427e+00   4.6934995e+00   4.7000247e+00   4.7065183e+00   4.7129803e+00   4.7194105e+00   4.7258090e+00   4.7321758e+00   4.7385109e+00   4.7448143e+00   4.7510859e+00   4.7573256e+00   4.7635337e+00   4.7697101e+00   4.7758550e+00   4.7819683e+00   4.7880501e+00   4.7941003e+00   4.8001190e+00   4.8061063e+00   4.8120622e+00   4.8179867e+00   4.8238800e+00   4.8297420e+00   4.8355729e+00   4.8413727e+00   4.8471414e+00   4.8528791e+00   4.8585859e+00   4.8642620e+00   4.8699073e+00   4.8755221e+00   4.8811063e+00   4.8866600e+00   4.8927101e+00   4.8992767e+00   4.9058077e+00   4.9123032e+00   4.9187633e+00   4.9251879e+00   4.9315772e+00   4.9379313e+00   4.9442504e+00   4.9505345e+00   4.9567839e+00   4.9629986e+00   4.9691787e+00   4.9753242e+00   4.9814352e+00   4.9875120e+00   4.9935547e+00   4.9995635e+00   5.0055383e+00   5.0114792e+00   5.0173863e+00   5.0232599e+00   5.0290999e+00   5.0349067e+00   5.0406802e+00   5.0464206e+00   5.0521279e+00   5.0578023e+00   5.0634439e+00   5.0690527e+00   5.0746291e+00   5.0801730e+00   5.0856846e+00   5.0911638e+00   5.0966110e+00   5.1020261e+00   5.1088255e+00   5.1162582e+00   5.1236368e+00   5.1309614e+00   5.1382324e+00   5.1454501e+00   5.1526148e+00   5.1597265e+00   5.1667854e+00   5.1737915e+00   5.1807452e+00   5.1876468e+00   5.1944966e+00   5.2012948e+00   5.2080419e+00   5.2147377e+00   5.2213825e+00   5.2279765e+00   5.2345201e+00   5.2410134e+00   5.2474568e+00   5.2538505e+00   5.2601949e+00   5.2664900e+00   5.2727361e+00   5.2789333e+00   5.2850819e+00   5.2911824e+00   5.2972348e+00   5.3032396e+00   5.3091969e+00   5.3151069e+00   5.3209697e+00   5.3267858e+00   5.3325552e+00   5.3382784e+00   5.3439556e+00   5.3495871e+00   5.3551729e+00   5.3607135e+00   5.3662088e+00   5.3716594e+00   5.3770653e+00   5.3824269e+00   5.3877444e+00   5.3930181e+00   5.3982481e+00   5.4034347e+00   5.4085781e+00   5.4136786e+00   5.4187364e+00   5.4237518e+00   5.4287249e+00   5.4336562e+00   5.4385456e+00   5.4433935e+00   5.4482002e+00   5.4529657e+00   5.4576905e+00   5.4623746e+00   5.4670184e+00   5.4716221e+00   5.4761859e+00   5.4807100e+00   5.4851946e+00   5.4896399e+00   5.4940462e+00   5.4984138e+00   5.5027428e+00   5.5070334e+00   5.5112859e+00   5.5155004e+00   5.5196773e+00   5.5238167e+00   5.5279187e+00   5.5319838e+00   5.5360119e+00   5.5400035e+00   5.5439585e+00   5.5478774e+00   5.5517603e+00   5.5556073e+00   5.5594187e+00   5.5631948e+00   5.5669356e+00   5.5706415e+00   5.5743126e+00   5.5779490e+00   5.5815511e+00   5.5851190e+00   5.5886529e+00   5.5921530e+00   5.5956195e+00   5.5990526e+00   5.6024525e+00   5.6058193e+00   5.6091534e+00   5.6124547e+00   5.6157236e+00   5.6189603e+00   5.6221649e+00   5.6253376e+00   5.6284786e+00   5.6315881e+00   5.6346663e+00   5.6377132e+00   5.6407292e+00   5.6437143e+00   5.6466689e+00   5.6495930e+00   5.6524869e+00   5.6553507e+00   5.6581846e+00   5.6609888e+00   5.6639601e+00   5.6676773e+00   5.6713680e+00   5.6750323e+00   5.6786703e+00   5.6822820e+00   5.6858677e+00   5.6894274e+00   5.6929612e+00   5.6964692e+00   5.6999517e+00   5.7034086e+00   5.7068403e+00   5.7102466e+00   5.7136279e+00   5.7169841e+00   5.7203154e+00   5.7236220e+00   5.7269038e+00   5.7301610e+00   5.7333938e+00   5.7366021e+00   5.7397862e+00   5.7429461e+00   5.7460820e+00   5.7491939e+00   5.7522819e+00   5.7553462e+00   5.7583869e+00   5.7614040e+00   5.7643976e+00   5.7673679e+00   5.7703150e+00   5.7732389e+00   5.7761397e+00   5.7790176e+00   5.7818727e+00   5.7847050e+00   5.7875147e+00   5.7903018e+00   5.7930664e+00   5.7958087e+00   5.7985288e+00   5.8012266e+00   5.8039024e+00   5.8065562e+00   5.8091881e+00   5.8117983e+00   5.8143867e+00   5.8169535e+00   5.8194988e+00   5.8220227e+00   5.8245252e+00   5.8270065e+00   5.8294667e+00   5.8319057e+00   5.8343238e+00   5.8367210e+00   5.8390975e+00   5.8414531e+00   5.8437882e+00   5.8461027e+00   5.8483968e+00   5.8506705e+00   5.8529239e+00   5.8551570e+00   5.8573701e+00   5.8595631e+00   5.8617362e+00   5.8638893e+00   5.8660227e+00   5.8681363e+00   5.8702303e+00   5.8723048e+00   5.8743597e+00   5.8763952e+00   5.8784114e+00   5.8804083e+00   5.8823861e+00   5.8843447e+00   5.8862843e+00   5.8882049e+00   5.8901066e+00   5.8919895e+00   5.8938536e+00   5.8956991e+00   5.8975259e+00   5.8993342e+00   5.9011241e+00   5.9028955e+00   5.9046485e+00   5.9063833e+00   5.9080999e+00   5.9097983e+00   5.9114787e+00   5.9131410e+00   5.9147853e+00   5.9164118e+00   5.9180204e+00   5.9196113e+00   5.9211844e+00   5.9227399e+00   5.9242778e+00   5.9257981e+00   5.9273010e+00   5.9287864e+00   5.9302545e+00   5.9317052e+00   5.9331387e+00   5.9345549e+00   5.9359540e+00   5.9373360e+00   5.9387009e+00   5.9400488e+00   5.9413797e+00   5.9426938e+00   5.9439909e+00   5.9452713e+00   5.9465348e+00   5.9477817e+00   5.9490118e+00   5.9502253e+00   5.9514222e+00   5.9526026e+00   5.9537664e+00   5.9549138e+00   5.9560447e+00   5.9571592e+00   5.9582574e+00   5.9593392e+00   5.9604048e+00   5.9614540e+00   5.9624871e+00   5.9635040e+00   5.9645047e+00   5.9654892e+00   5.9664577e+00   5.9674102e+00   5.9683465e+00   5.9692669e+00   5.9701713e+00   5.9710597e+00   5.9719322e+00   5.9727888e+00   5.9736295e+00   5.9744543e+00   5.9752633e+00   5.9760564e+00   5.9768338e+00   5.9775953e+00   5.9783411e+00   5.9790712e+00   5.9797855e+00   5.9804840e+00   5.9811669e+00   5.9818340e+00   5.9824855e+00   5.9831213e+00   5.9837414e+00   5.9843459e+00   5.9849347e+00   5.9855079e+00   5.9860654e+00   5.9866073e+00   5.9871336e+00   5.9876442e+00   5.9881392e+00   5.9886185e+00   5.9890823e+00   5.9895304e+00   5.9899628e+00   5.9903797e+00   5.9907808e+00   5.9911664e+00   5.9915363e+00   5.9918905e+00   5.9922290e+00   5.9925519e+00   5.9928590e+00   5.9931505e+00   5.9934262e+00   5.9936863e+00   5.9939305e+00   5.9941590e+00   5.9943717e+00   5.9945686e+00   5.9947497e+00   5.9949150e+00   5.9950644e+00   5.9951979e+00   5.9953155e+00   5.9954172e+00   5.9955029e+00   5.9955726e+00   5.9956264e+00   5.9956640e+00   5.9956857e+00   5.9956912e+00   5.9956806e+00   5.9956538e+00   5.9956108e+00   5.9955516e+00   5.9954761e+00   5.9953844e+00   5.9952762e+00   5.9951517e+00   5.9950108e+00   5.9948535e+00   5.9946796e+00   5.9944891e+00   5.9942821e+00   5.9940585e+00   5.9938182e+00   5.9935611e+00   5.9932873e+00   5.9929967e+00   5.9926892e+00   5.9923647e+00   5.9920233e+00   5.9916648e+00   5.9912893e+00   5.9908967e+00   5.9904869e+00   5.9900598e+00   5.9896155e+00   5.9891538e+00   5.9886748e+00   5.9881782e+00   5.9876641e+00   5.9871324e+00   5.9865830e+00   5.9860159e+00   5.9854310e+00   5.9848282e+00   5.9842076e+00   5.9835689e+00   5.9829123e+00   5.9822375e+00   5.9815446e+00   5.9808334e+00   5.9801039e+00   5.9793560e+00   5.9785896e+00   5.9778047e+00   5.9770012e+00   5.9761789e+00   5.9753379e+00   5.9744781e+00   5.9735993e+00   5.9727016e+00   5.9717848e+00   5.9708490e+00   5.9698939e+00   5.9689195e+00   5.9679258e+00   5.9669127e+00   5.9658800e+00   5.9648277e+00   5.9637557e+00   5.9626639e+00   5.9615521e+00   5.9604204e+00   5.9592687e+00   5.9580968e+00   5.9569047e+00   5.9556923e+00   5.9544597e+00   5.9532065e+00   5.9519329e+00   5.9506387e+00   5.9493237e+00   5.9479880e+00   5.9466314e+00   5.9452538e+00   5.9438551e+00   5.9424353e+00   5.9409941e+00   5.9395315e+00   5.9380475e+00   5.9365420e+00   5.9350149e+00   5.9334660e+00   5.9318954e+00   5.9303029e+00   5.9286885e+00   5.9270520e+00   5.9253934e+00   5.9237124e+00   5.9220092e+00   5.9202834e+00   5.9185351e+00   5.9167642e+00   5.9149705e+00   5.9131541e+00   5.9113148e+00   5.9094525e+00   5.9075671e+00   5.9056586e+00   5.9037268e+00   5.9017716e+00   5.8997930e+00   5.8977909e+00   5.8957624e+00   5.8937029e+00   5.8916136e+00   5.8894961e+00   5.8873521e+00   5.8851831e+00   5.8829909e+00   5.8807772e+00   5.8785436e+00   5.8762920e+00   5.8740242e+00   5.8717420e+00   5.8694472e+00   5.8671419e+00   5.8648280e+00   5.8625075e+00   5.8601825e+00   5.8578550e+00   5.8555273e+00   5.8532015e+00   5.8508792e+00   5.8485575e+00   5.8462359e+00   5.8439142e+00   5.8415926e+00   5.8392709e+00   5.8369492e+00   5.8346275e+00   5.8323059e+00   5.8299842e+00   5.8276626e+00   5.8253410e+00   5.8230194e+00   5.8206978e+00   5.8183762e+00   5.8160547e+00   5.8137332e+00   5.8114118e+00   5.8090903e+00   5.8067688e+00   5.8044473e+00   5.8021257e+00   5.7998040e+00   5.7974823e+00   5.7951606e+00   5.7928389e+00   5.7905172e+00   5.7881954e+00   5.7858737e+00   5.7835519e+00   5.7812302e+00   5.7789085e+00   5.7765868e+00   5.7742652e+00   5.7719435e+00   5.7696219e+00   5.7673004e+00   5.7649789e+00   5.7626574e+00   5.7603360e+00   5.7580147e+00   5.7556934e+00   5.7533722e+00   5.7510510e+00   5.7487298e+00   5.7464085e+00   5.7440872e+00   5.7417657e+00   5.7394442e+00   5.7371226e+00   5.7348010e+00   5.7324794e+00   5.7301577e+00   5.7278359e+00   5.7255142e+00   5.7231924e+00   5.7208707e+00   5.7185489e+00   5.7162272e+00   5.7139054e+00   5.7115837e+00   5.7092621e+00   5.7069404e+00   5.7046188e+00   5.7022973e+00   5.6999758e+00   5.6976543e+00   5.6953330e+00   5.6930117e+00   5.6906905e+00   5.6883693e+00   5.6860482e+00   5.6837273e+00   5.6814064e+00   5.6790856e+00   5.6767648e+00   5.6744439e+00   5.6721227e+00   5.6698014e+00   5.6675000e+00   5.6655898e+00   5.6636796e+00   5.6617693e+00   5.6598589e+00   5.6579485e+00   5.6560381e+00   5.6541276e+00   5.6522171e+00   5.6503066e+00   5.6483961e+00   5.6464856e+00   5.6445751e+00   5.6426645e+00   5.6407540e+00   5.6388435e+00   5.6369331e+00   5.6350226e+00   5.6331122e+00   5.6312018e+00   5.6292915e+00   5.6273812e+00   5.6254709e+00   5.6235607e+00   5.6216506e+00   5.6197405e+00   5.6178305e+00   5.6159206e+00   5.6140107e+00   5.6121009e+00   5.6101913e+00   5.6082817e+00   5.6063722e+00   5.6044628e+00   5.6025534e+00   5.6006442e+00   5.5987351e+00   5.5968262e+00   5.5949173e+00   5.5930085e+00   5.5910999e+00   5.5891914e+00   5.5872827e+00   5.5853740e+00   5.5834651e+00   5.5815561e+00   5.5796470e+00   5.5777378e+00   5.5758286e+00   5.5739192e+00   5.5720098e+00   5.5701003e+00   5.5681907e+00   5.5662811e+00   5.5643714e+00   5.5624617e+00   5.5605519e+00   5.5586421e+00   5.5567323e+00   5.5548224e+00   5.5529126e+00   5.5510027e+00   5.5490928e+00   5.5471829e+00   5.5452730e+00   5.5433631e+00   5.5414532e+00   5.5395434e+00   5.5376336e+00   5.5357238e+00   5.5338140e+00   5.5319043e+00   5.5299946e+00   5.5280850e+00   5.5261754e+00   5.5242659e+00   5.5223564e+00   5.5204470e+00   5.5185377e+00   5.5166285e+00   5.5147193e+00   5.5128102e+00   5.5109012e+00   5.5089923e+00   5.5070835e+00   5.5051748e+00   5.5032661e+00   5.5013576e+00   5.4994492e+00   5.4975409e+00   5.4956327e+00   5.4937246e+00   5.4918166e+00   5.4899084e+00   5.4880002e+00   5.4860918e+00   5.4841833e+00   5.4822748e+00   5.4803661e+00   5.4784573e+00   5.4765485e+00   5.4746396e+00   5.4727306e+00   5.4708216e+00   5.4689125e+00   5.4670034e+00   5.4650942e+00   5.4631850e+00   5.4612758e+00   5.4593665e+00   5.4574572e+00   5.4555479e+00   5.4536386e+00   5.4517293e+00   5.4498199e+00   5.4479106e+00   5.4460013e+00   5.4440921e+00   5.4421828e+00   5.4402736e+00   5.4383644e+00   5.4364552e+00   5.4345461e+00   5.4326370e+00   5.4307280e+00   5.4288191e+00   5.4269102e+00   5.4250013e+00   5.4230926e+00   5.4211839e+00   5.4192753e+00   5.4173668e+00   5.4154583e+00   5.4135500e+00   5.4116417e+00   5.4097335e+00   5.4078255e+00   5.4059175e+00   5.4040097e+00   5.4021019e+00   5.4001943e+00   5.3982868e+00   5.3963794e+00
   2.5061003e+00   2.5061003e+00   2.5061003e+00   2.5061003e+00   2.5061003e+00   2.5061003e+00   2.5061003e+00   2.5061003e+00   2.5061003e+00   2.5061003e+00   2.5061003e+00   2.5061003e+00   2.5061003e+00   2.5061003e+00   2.5061003e+00   2.5061003e+00   2.5061003e+00   2.5061003e+00   2.5061003e+00   2.5061003e+00   2.5061003e+00   2.5061003e+00   2.5061003e+00   2.5061003e+00   2.5061003e+00   2.5061003e+00   2.5061003e+00   2.5061003e+00   2.5061003e+00   2.5061003e+00   2.5061003e+00   2.5061003e+00   2.5061003e+00   2.5061003e+00   2.5061003e+00   2.5061003e+00   2.5061003e+00   2.5061003e+00   2.5061003e+00   2.5061003e+00   2.5061003e+00   2.5061003e+00   2.5061003e+00   2.5061003e+00   2.5061003e+00   2.5061003e+00   2.5061003e+00   2.5061003e+00   2.5061003e+00   2.5061003e+00   2.5061003e+00   2.5061003e+00   2.5061003e+00   2.5061003e+00   2.5061003e+00   2.5061003e+00   2.5061003e+00   2.5061003e+00   2.5061003e+00   2.5061003e+00   2.5061003e+00   2.5061003e+00   2.5061003e+00   2.5061003e+00   2.5061003e+00   2.5061003e+00   2.5061003e+00   2.5061003e+00   2.5061003e+00   2.5061003e+00   2.5061003e+00   2.5061003e+00   2.5061003e+00   2.5061003e+00   2.5061003e+00   2.5061003e+00   2.5061003e+00   2.5061003e+00   2.5061003e+00   2.5061003e+00   2.5061003e+00   2.5061003e+00   2.5061003e+00   2.5061003e+00   2.5061003e+00   2.5061003e+00   2.5061003e+00   2.5061003e+00   2.5061003e+00   2.5061003e+00   2.5061003e+00   2.5061003e+00   2.5061003e+00   2.5061003e+00   2.5061003e+00   2.5061003e+00   2.5061003e+00   2.5061003e+00   2.5061003e+00   2.5061003e+00   2.5061003e+00   2.5061003e+00   2.5061003e+00   2.5061003e+00   2.5061003e+00   2.5061003e+00   2.5061003e+00   2.5061003e+00   2.5061003e+00   2.5061003e+00   2.5061003e+00   2.5061003e+00   2.5061003e+00   2.5061003e+00   2.5061003e+00   2.5061003e+00   2.5061003e+00   2.5061003e+00   2.5061003e+00   2.5061003e+00   2.5061003e+00   2.5061003e+00   2.5061003e+00   2.5061003e+00   2.5061003e+00   2.5061003e+00   2.5061003e+00   2.5061003e+00   2.5061003e+00   2.5061003e+00   2.5061003e+00   2.5061003e+00   2.5061003e+00   2.5061003e+00   2.5061003e+00   2.5061003e+00   2.5061003e+00   2.5061003e+00   2.5061003e+00   2.5061003e+00   2.5061003e+00   2.5061003e+00   2.5061003e+00   2.5061003e+00   2.5061003e+00   2.5061003e+00   2.5061003e+00   2.5061003e+00   2.5061003e+00   2.5061003e+00   2.5061003e+00   2.5061003e+00   2.5061003e+00   2.5061003e+00   2.5061003e+00   2.5061003e+00   2.5061003e+00   2.5061003e+00   2.5061003e+00   2.5061003e+00   2.5061003e+00   2.5061003e+00   2.5061003e+00   2.5061003e+00   2.5061003e+00   2.5061003e+00   2.5061003e+00   2.5061003e+00   2.5061003e+00   2.5061003e+00   2.5061003e+00   2.5061003e+00   2.5061003e+00   2.5061003e+00   2.5061003e+00   2.5061003e+00   2.5061003e+00   2.5061003e+00   2.5061003e+00   2.5061003e+00   2.5061003e+00   2.5061003e+00   2.5061003e+00   2.5061003e+00   2.5061003e+00   2.5061003e+00   2.5061003e+00   2.5061003e+00   2.5061003e+00   2.5061003e+00   2.5061003e+00   2.5061003e+00   2.5061003e+00   2.5061003e+00   2.5061003e+00   2.5061003e+00   2.5061003e+00   2.5061003e+00   2.5061003e+00   2.5061003e+00   2.5061003e+00   2.5061003e+00   2.5061003e+00   2.5061003e+00   2.5061003e+00   2.5061003e+00   2.5061003e+00   2.5061003e+00   2.5061003e+00   2.5061003e+00   2.5061003e+00   2.5061003e+00   2.5061003e+00   2.5061003e+00   2.5061003e+00   2.5061003e+00   2.5061003e+00   2.5061003e+00   2.5061003e+00   2.5061003e+00   2.5061003e+00   2.5061003e+00   2.5061003e+00   2.5061003e+00   2.5061003e+00   2.5061003e+00   2.5061003e+00   2.5061003e+00   2.5061003e+00   2.5061003e+00   2.5061003e+00   2.5061003e+00   2.5061003e+00   2.5061003e+00   2.5061003e+00   2.5061003e+00   2.5061003e+00   2.5061003e+00   2.5061003e+00   2.5061003e+00   2.5061003e+00   2.5061003e+00   2.5061003e+00   2.5061003e+00   2.5061003e+00   2.5061003e+00   2.5061003e+00   2.5061003e+00   2.5061003e+00   2.5061003e+00   2.5061003e+00   2.5061003e+00   2.5061003e+00   2.5061003e+00   2.5061003e+00   2.5061003e+00   2.5061003e+00   2.5061003e+00   2.5061003e+00   2.5061003e+00   2.5061003e+00   2.5061003e+00   2.5061003e+00   2.5061003e+00   2.5061003e+00   2.5061003e+00   2.5061003e+00   2.5061003e+00   2.5061003e+00   2.5061003e+00   2.5061003e+00   2.5061003e+00   2.5061003e+00   2.5061003e+00   2.5061003e+00   2.5061003e+00   2.5061003e+00   2.5061003e+00   2.5061003e+00   2.5061003e+00   2.5061003e+00   2.5061003e+00   2.5061003e+00   2.5061003e+00   2.5061003e+00   2.5061003e+00   2.5061003e+00   2.5061003e+00   2.5061003e+00   2.5061003e+00   2.5061003e+00   2.5061003e+00   2.5061003e+00   2.5061003e+00   2.5061003e+00   2.5061003e+00   2.5061003e+00   2.5061003e+00   2.5061003e+00   2.5061003e+00   2.5061003e+00   2.5061003e+00   2.5061003e+00   2.5061003e+00   2.5061003e+00   2.5061003e+00   2.5061003e+00   2.5061003e+00   2.5061003e+00   2.5061003e+00   2.5061003e+00   2.5061003e+00   2.5061003e+00   2.5061003e+00   2.5061003e+00   2.5061003e+00   2.5061003e+00   2.5061003e+00   2.5061003e+00   2.5061003e+00   2.5061003e+00   2.5061003e+00   2.5061003e+00   2.5061003e+00   2.5061003e+00   2.5061003e+00   2.5061003e+00   2.5061004e+00   2.5061004e+00   2.5061004e+00   2.5061004e+00   2.5061004e+00   2.5061004e+00   2.5061004e+00   2.5061004e+00   2.5061004e+00   2.5061004e+00   2.5061004e+00   2.5061005e+00   2.5061005e+00   2.5061005e+00   2.5061005e+00   2.5061005e+00   2.5061005e+00   2.5061006e+00   2.5061006e+00   2.5061006e+00   2.5061007e+00   2.5061007e+00   2.5061008e+00   2.5061008e+00   2.5061009e+00   2.5061009e+00   2.5061010e+00   2.5061010e+00   2.5061011e+00   2.5061012e+00   2.5061013e+00   2.5061014e+00   2.5061015e+00   2.5061017e+00   2.5061018e+00   2.5061020e+00   2.5061021e+00   2.5061023e+00   2.5061026e+00   2.5061028e+00   2.5061031e+00   2.5061033e+00   2.5061037e+00   2.5061040e+00   2.5061044e+00   2.5061049e+00   2.5061053e+00   2.5061059e+00   2.5061065e+00   2.5061071e+00   2.5061078e+00   2.5061086e+00   2.5061095e+00   2.5061105e+00   2.5061116e+00   2.5061128e+00   2.5061141e+00   2.5061155e+00   2.5061171e+00   2.5061189e+00   2.5061209e+00   2.5061230e+00   2.5061254e+00   2.5061281e+00   2.5061310e+00   2.5061343e+00   2.5061378e+00   2.5061418e+00   2.5061462e+00   2.5061510e+00   2.5061563e+00   2.5061622e+00   2.5061687e+00   2.5061759e+00   2.5061838e+00   2.5061925e+00   2.5062021e+00   2.5062128e+00   2.5062245e+00   2.5062374e+00   2.5062516e+00   2.5062673e+00   2.5062846e+00   2.5063036e+00   2.5063245e+00   2.5063475e+00   2.5063728e+00   2.5064005e+00   2.5064310e+00   2.5064644e+00   2.5065011e+00   2.5065413e+00   2.5065852e+00   2.5066332e+00   2.5066857e+00   2.5067430e+00   2.5068054e+00   2.5068733e+00   2.5069472e+00   2.5070274e+00   2.5071143e+00   2.5072085e+00   2.5073102e+00   2.5074201e+00   2.5075384e+00   2.5076657e+00   2.5078024e+00   2.5079489e+00   2.5081056e+00   2.5082730e+00   2.5084515e+00   2.5086414e+00   2.5088431e+00   2.5090569e+00   2.5092832e+00   2.5095222e+00   2.5097743e+00   2.5100396e+00   2.5103185e+00   2.5106111e+00   2.5109176e+00   2.5112381e+00   2.5115727e+00   2.5119218e+00   2.5122852e+00   2.5126632e+00   2.5130556e+00   2.5134626e+00   2.5138842e+00   2.5143204e+00   2.5147713e+00   2.5152367e+00   2.5157167e+00   2.5162111e+00   2.5167200e+00   2.5172432e+00   2.5177807e+00   2.5183325e+00   2.5188983e+00   2.5194780e+00   2.5200716e+00   2.5206789e+00   2.5212999e+00   2.5219342e+00   2.5225819e+00   2.5232428e+00   2.5239166e+00   2.5246033e+00   2.5253026e+00   2.5260144e+00   2.5267385e+00   2.5274748e+00   2.5282230e+00   2.5289830e+00   2.5297546e+00   2.5305376e+00   2.5313318e+00   2.5321371e+00   2.5329531e+00   2.5337798e+00   2.5346169e+00   2.5354642e+00   2.5363216e+00   2.5371888e+00   2.5380657e+00   2.5389520e+00   2.5398475e+00   2.5407521e+00   2.5416656e+00   2.5425877e+00   2.5435183e+00   2.5444572e+00   2.5454041e+00   2.5463589e+00   2.5473214e+00   2.5482914e+00   2.5492687e+00   2.5502531e+00   2.5512445e+00   2.5522426e+00   2.5532473e+00   2.5542584e+00   2.5552756e+00   2.5562989e+00   2.5573281e+00   2.5583629e+00   2.5594033e+00   2.5604489e+00   2.5614998e+00   2.5625556e+00   2.5627988e+00   2.5629077e+00   2.5630260e+00   2.5631544e+00   2.5632937e+00   2.5634449e+00   2.5636088e+00   2.5637865e+00   2.5639790e+00   2.5641876e+00   2.5644134e+00   2.5646578e+00   2.5649220e+00   2.5652077e+00   2.5655164e+00   2.5658497e+00   2.5662092e+00   2.5665968e+00   2.5670145e+00   2.5674640e+00   2.5679474e+00   2.5684670e+00   2.5690248e+00   2.5696229e+00   2.5702638e+00   2.5709496e+00   2.5716827e+00   2.5724655e+00   2.5733002e+00   2.5741892e+00   2.5751348e+00   2.5761392e+00   2.5772047e+00   2.5783335e+00   2.5795274e+00   2.5807885e+00   2.5821185e+00   2.5835193e+00   2.5849926e+00   2.5865397e+00   2.5877249e+00   2.5883143e+00   2.5889400e+00   2.5896032e+00   2.5903053e+00   2.5910474e+00   2.5918308e+00   2.5926566e+00   2.5935259e+00   2.5944398e+00   2.5953989e+00   2.5964042e+00   2.5974564e+00   2.5985560e+00   2.5997039e+00   2.6009004e+00   2.6021459e+00   2.6034405e+00   2.6047845e+00   2.6061780e+00   2.6076212e+00   2.6091141e+00   2.6106563e+00   2.6122477e+00   2.6138879e+00   2.6155766e+00   2.6173135e+00   2.6190982e+00   2.6209302e+00   2.6228087e+00   2.6247332e+00   2.6267028e+00   2.6287169e+00   2.6307749e+00   2.6328759e+00   2.6350192e+00   2.6372039e+00   2.6394290e+00   2.6416936e+00   2.6439969e+00   2.6463380e+00   2.6487158e+00   2.6511295e+00   2.6535780e+00   2.6560603e+00   2.6585729e+00   2.6596434e+00   2.6607112e+00   2.6617765e+00   2.6628391e+00   2.6638991e+00   2.6649564e+00   2.6660110e+00   2.6670629e+00   2.6681120e+00   2.6691583e+00   2.6702019e+00   2.6712426e+00   2.6722806e+00   2.6733156e+00   2.6743478e+00   2.6753771e+00   2.6764035e+00   2.6774270e+00   2.6784475e+00   2.6794651e+00   2.6804797e+00   2.6814913e+00   2.6824999e+00   2.6835056e+00   2.6845081e+00   2.6855077e+00   2.6865042e+00   2.6874976e+00   2.6884880e+00   2.6894753e+00   2.6904595e+00   2.6914406e+00   2.6924186e+00   2.6933934e+00   2.6943652e+00   2.6953338e+00   2.6962992e+00   2.6972615e+00   2.6982207e+00   2.6991767e+00   2.7001295e+00   2.7010792e+00   2.7020257e+00   2.7029690e+00   2.7039091e+00   2.7048459e+00   2.7057796e+00   2.7067101e+00   2.7076374e+00   2.7085615e+00   2.7094824e+00   2.7104001e+00   2.7113146e+00   2.7122259e+00   2.7131340e+00   2.7140389e+00   2.7149406e+00   2.7158390e+00   2.7167343e+00   2.7176263e+00   2.7185151e+00   2.7194007e+00   2.7202831e+00   2.7211623e+00   2.7220382e+00   2.7229110e+00   2.7237805e+00   2.7246467e+00   2.7255098e+00   2.7263697e+00   2.7272264e+00   2.7280799e+00   2.7289303e+00   2.7297774e+00   2.7306214e+00   2.7314623e+00   2.7322999e+00   2.7331345e+00   2.7339659e+00   2.7347941e+00   2.7356193e+00   2.7364413e+00   2.7372601e+00   2.7380759e+00   2.7388886e+00   2.7396981e+00   2.7405046e+00   2.7413080e+00   2.7421083e+00   2.7429055e+00   2.7436996e+00   2.7444907e+00   2.7452787e+00   2.7460637e+00   2.7468457e+00   2.7476247e+00   2.7484006e+00   2.7491736e+00   2.7499437e+00   2.7507108e+00   2.7514750e+00   2.7522363e+00   2.7529947e+00   2.7537502e+00   2.7545029e+00   2.7552528e+00   2.7559999e+00   2.7567442e+00   2.7574858e+00   2.7582248e+00   2.7589610e+00   2.7596947e+00   2.7604258e+00   2.7611544e+00   2.7618805e+00   2.7626041e+00   2.7633254e+00   2.7640445e+00   2.7647612e+00   2.7654759e+00   2.7661885e+00   2.7668991e+00   2.7676078e+00   2.7683147e+00   2.7690200e+00   2.7697237e+00   2.7704261e+00   2.7711272e+00   2.7718272e+00   2.7725263e+00   2.7732247e+00   2.7739225e+00   2.7746201e+00   2.7753176e+00   2.7760152e+00   2.7767134e+00   2.7774123e+00   2.7781123e+00   2.7788137e+00   2.7795169e+00   2.7802223e+00   2.7809303e+00   2.7816414e+00   2.7823559e+00   2.7830745e+00   2.7837976e+00   2.7845258e+00   2.7852596e+00   2.7859997e+00   2.7867467e+00   2.7875011e+00   2.7882637e+00   2.7890352e+00   2.7898162e+00   2.7906076e+00   2.7914099e+00   2.7922239e+00   2.7930504e+00   2.7938901e+00   2.7947439e+00   2.7956124e+00   2.7964964e+00   2.7973968e+00   2.7983143e+00   2.7992496e+00   2.8002036e+00   2.8011770e+00   2.8021706e+00   2.8031852e+00   2.8042216e+00   2.8052805e+00   2.8063628e+00   2.8074691e+00   2.8086003e+00   2.8097571e+00   2.8109403e+00   2.8121507e+00   2.8133890e+00   2.8146561e+00   2.8159526e+00   2.8172793e+00   2.8186370e+00   2.8200265e+00   2.8214485e+00   2.8229037e+00   2.8243929e+00   2.8259168e+00   2.8274762e+00   2.8290718e+00   2.8307043e+00   2.8323744e+00   2.8340829e+00   2.8358304e+00   2.8376176e+00   2.8394453e+00   2.8413140e+00   2.8432245e+00   2.8451773e+00   2.8471732e+00   2.8492127e+00   2.8512964e+00   2.8534250e+00   2.8555990e+00   2.8578190e+00   2.8600855e+00   2.8623990e+00   2.8647601e+00   2.8671692e+00   2.8696269e+00   2.8721335e+00   2.8746894e+00   2.8772952e+00   2.8799511e+00   2.8826576e+00   2.8854149e+00   2.8882234e+00   2.8910833e+00   2.8939949e+00   2.8969585e+00   2.8999743e+00   2.9030423e+00   2.9046563e+00   2.9049985e+00   2.9053406e+00   2.9056826e+00   2.9060245e+00   2.9063663e+00   2.9067081e+00   2.9070499e+00   2.9073918e+00   2.9077339e+00   2.9080762e+00   2.9084187e+00   2.9087615e+00   2.9091048e+00   2.9094485e+00   2.9097928e+00   2.9101377e+00   2.9104835e+00   2.9108300e+00   2.9111776e+00   2.9115263e+00   2.9118762e+00   2.9122274e+00   2.9125802e+00   2.9129347e+00   2.9132910e+00   2.9136493e+00   2.9140098e+00   2.9143728e+00   2.9147383e+00   2.9151067e+00   2.9154781e+00   2.9158528e+00   2.9162311e+00   2.9166132e+00   2.9169994e+00   2.9173899e+00   2.9177850e+00   2.9181851e+00   2.9185905e+00   2.9190015e+00   2.9194183e+00   2.9198414e+00   2.9202710e+00   2.9207076e+00   2.9211514e+00   2.9216029e+00   2.9220624e+00   2.9225303e+00   2.9230069e+00   2.9234926e+00   2.9239879e+00   2.9244931e+00   2.9250085e+00   2.9255347e+00   2.9260720e+00   2.9266209e+00   2.9271816e+00   2.9277547e+00   2.9283405e+00   2.9289395e+00   2.9295521e+00   2.9301787e+00   2.9308198e+00   2.9314758e+00   2.9321471e+00   2.9328342e+00   2.9335375e+00   2.9342575e+00   2.9349946e+00   2.9357492e+00   2.9365219e+00   2.9373131e+00   2.9381232e+00   2.9389528e+00   2.9398022e+00   2.9406720e+00   2.9415627e+00   2.9424746e+00   2.9434083e+00   2.9443643e+00   2.9453431e+00   2.9463451e+00   2.9473708e+00   2.9484207e+00   2.9494952e+00   2.9505950e+00   2.9517204e+00   2.9528720e+00   2.9540503e+00   2.9552556e+00   2.9564884e+00   2.9577494e+00   2.9590389e+00   2.9603575e+00   2.9617056e+00   2.9630837e+00   2.9644923e+00   2.9659318e+00   2.9674025e+00   2.9689049e+00   2.9704395e+00   2.9720069e+00   2.9736074e+00   2.9752416e+00   2.9769099e+00   2.9786127e+00   2.9803506e+00   2.9821237e+00   2.9839327e+00   2.9857777e+00   2.9876591e+00   2.9895773e+00   2.9915325e+00   2.9935251e+00   2.9955555e+00   2.9976240e+00   2.9997310e+00   3.0018768e+00   3.0040618e+00   3.0062862e+00   3.0085503e+00   3.0108543e+00   3.0131984e+00   3.0155830e+00   3.0180080e+00   3.0204737e+00   3.0229802e+00   3.0255276e+00   3.0281162e+00   3.0307461e+00   3.0334174e+00   3.0361304e+00   3.0388851e+00   3.0416816e+00   3.0445200e+00   3.0474003e+00   3.0503225e+00   3.0532866e+00   3.0562925e+00   3.0593403e+00   3.0624297e+00   3.0655608e+00   3.0687333e+00   3.0719471e+00   3.0752023e+00   3.0784986e+00   3.0818361e+00   3.0852144e+00   3.0886335e+00   3.0920932e+00   3.0955933e+00   3.0991335e+00   3.1027136e+00   3.1063333e+00   3.1099924e+00   3.1136904e+00   3.1174271e+00   3.1212022e+00   3.1250152e+00   3.1288659e+00   3.1327538e+00   3.1366786e+00   3.1406400e+00   3.1446374e+00   3.1486707e+00   3.1527392e+00   3.1568426e+00   3.1609805e+00   3.1651523e+00   3.1693575e+00   3.1735958e+00   3.1778666e+00   3.1821693e+00   3.1865036e+00   3.1908688e+00   3.1952646e+00   3.1996903e+00   3.2041454e+00   3.2086294e+00   3.2131418e+00   3.2176819e+00   3.2222493e+00   3.2268433e+00   3.2314635e+00   3.2361092e+00   3.2407799e+00   3.2454750e+00   3.2501940e+00   3.2549362e+00   3.2597011e+00   3.2644881e+00   3.2692966e+00   3.2741260e+00   3.2789757e+00   3.2838452e+00   3.2887338e+00   3.2936410e+00   3.2985662e+00   3.3035089e+00   3.3084684e+00   3.3134442e+00   3.3184358e+00   3.3234425e+00   3.3284638e+00   3.3334992e+00   3.3385482e+00   3.3436101e+00   3.3486845e+00   3.3537707e+00   3.3588682e+00   3.3639764e+00   3.3690948e+00   3.3742229e+00   3.3793601e+00   3.3845060e+00   3.3896599e+00   3.3948214e+00   3.3999901e+00   3.4051653e+00   3.4103467e+00   3.4155338e+00   3.4207261e+00   3.4259232e+00   3.4311248e+00   3.4363303e+00   3.4415394e+00   3.4467513e+00   3.4519658e+00   3.4571823e+00   3.4624003e+00   3.4676194e+00   3.4728392e+00   3.4780593e+00   3.4832792e+00   3.4884986e+00   3.4937170e+00   3.4989340e+00   3.5041493e+00   3.5093626e+00   3.5145734e+00   3.5197815e+00   3.5249865e+00   3.5301881e+00   3.5353859e+00   3.5405797e+00   3.5457691e+00   3.5509539e+00   3.5561338e+00   3.5613087e+00   3.5664783e+00   3.5716423e+00   3.5768003e+00   3.5819520e+00   3.5870971e+00   3.5922352e+00   3.5973660e+00   3.6024892e+00   3.6076046e+00   3.6127119e+00   3.6178108e+00   3.6229010e+00   3.6279823e+00   3.6330545e+00   3.6381174e+00   3.6431707e+00   3.6482143e+00   3.6532478e+00   3.6582713e+00   3.6632844e+00   3.6682870e+00   3.6732790e+00   3.6782601e+00   3.6832303e+00   3.6881893e+00   3.6931371e+00   3.6980735e+00   3.7029985e+00   3.7079118e+00   3.7128133e+00   3.7177032e+00   3.7225814e+00   3.7274478e+00   3.7323023e+00   3.7371445e+00   3.7419744e+00   3.7467916e+00   3.7515961e+00   3.7563876e+00   3.7611660e+00   3.7659312e+00   3.7706830e+00   3.7754213e+00   3.7801460e+00   3.7848568e+00   3.7895538e+00   3.7942368e+00   3.7989058e+00   3.8035606e+00   3.8082011e+00   3.8128273e+00   3.8174391e+00   3.8220365e+00   3.8266193e+00   3.8311876e+00   3.8357412e+00   3.8402802e+00   3.8448044e+00   3.8493139e+00   3.8538086e+00   3.8582885e+00   3.8627536e+00   3.8672038e+00   3.8716392e+00   3.8760597e+00   3.8804653e+00   3.8848560e+00   3.8892319e+00   3.8935928e+00   3.8979388e+00   3.9022700e+00   3.9065863e+00   3.9108878e+00   3.9151745e+00   3.9194466e+00   3.9237040e+00   3.9279467e+00   3.9321745e+00   3.9363873e+00   3.9405852e+00   3.9447681e+00   3.9489359e+00   3.9530886e+00   3.9572261e+00   3.9613483e+00   3.9654554e+00   3.9695472e+00   3.9736237e+00   3.9776849e+00   3.9817307e+00   3.9857612e+00   3.9897764e+00   3.9937762e+00   3.9977607e+00   4.0017298e+00   4.0056836e+00   4.0096220e+00   4.0135451e+00   4.0174529e+00   4.0213453e+00   4.0252225e+00   4.0290844e+00   4.0329310e+00   4.0367624e+00   4.0405787e+00   4.0443797e+00   4.0481656e+00   4.0519364e+00   4.0556921e+00   4.0594327e+00   4.0631584e+00   4.0668690e+00   4.0705647e+00   4.0742456e+00   4.0779115e+00   4.0815627e+00   4.0851991e+00   4.0888208e+00   4.0924278e+00   4.0960201e+00   4.0995979e+00   4.1031611e+00   4.1067099e+00   4.1102442e+00   4.1137642e+00   4.1172698e+00   4.1207611e+00   4.1242382e+00   4.1277010e+00   4.1311495e+00   4.1345838e+00   4.1380039e+00   4.1414097e+00   4.1448014e+00   4.1481788e+00   4.1515421e+00   4.1548912e+00   4.1582262e+00   4.1615471e+00   4.1648538e+00   4.1669495e+00   4.1677663e+00   4.1685775e+00   4.1693831e+00   4.1701833e+00   4.1709779e+00   4.1717671e+00   4.1725509e+00   4.1733293e+00   4.1741022e+00   4.1748699e+00   4.1756322e+00   4.1763891e+00   4.1771408e+00   4.1778873e+00   4.1786285e+00   4.1793645e+00   4.1800953e+00   4.1808209e+00   4.1815414e+00   4.1822567e+00   4.1829670e+00   4.1836722e+00   4.1843723e+00   4.1850674e+00   4.1857575e+00   4.1864425e+00   4.1871226e+00   4.1877978e+00   4.1884680e+00   4.1891333e+00   4.1897937e+00   4.1904492e+00   4.1910999e+00   4.1917457e+00   4.1923867e+00   4.1930229e+00
   3.1718266e+00   3.1718266e+00   3.1718266e+00   3.1718266e+00   3.1718266e+00   3.1718266e+00   3.1718266e+00   3.1718266e+00   3.1718266e+00   3.1718266e+00   3.1718266e+00   3.1718266e+00   3.1718266e+00   3.1718266e+00   3.1718266e+00   3.1718266e+00   3.1718266e+00   3.1718266e+00   3.1718266e+00   3.1718266e+00   3.1718266e+00   3.1718266e+00   3.1718266e+00   3.1718266e+00   3.1718266e+00   3.1718266e+00   3.1718266e+00   3.1718266e+00   3.1718266e+00   3.1718266e+00   3.1718266e+00   3.1718266e+00   3.1718266e+00   3.1718266e+00   3.1718266e+00   3.1718266e+00   3.1718266e+00   3.1718266e+00   3.1718266e+00   3.1718266e+00   3.1718266e+00   3.1718266e+00   3.1718266e+00   3.1718266e+00   3.1718266e+00   3.1718266e+00   3.1718266e+00   3.1718266e+00   3.1718266e+00   3.1718266e+00   3.1718266e+00   3.1718266e+00   3.1718266e+00   3.1718266e+00   3.1718266e+00   3.1718266e+00   3.1718266e+00   3.1718266e+00   3.1718266e+00   3.1718266e+00   3.1718266e+00   3.1718266e+00   3.1718266e+00   3.1718266e+00   3.1718266e+00   3.1718266e+00   3.1718266e+00   3.1718266e+00   3.1718266e+00   3.1718266e+00   3.1718266e+00   3.1718266e+00   3.1718266e+00   3.1718266e+00   3.1718266e+00   3.1718266e+00   3.1718266e+00   3.1718266e+00   3.1718266e+00   3.1718266e+00   3.1718266e+00   3.1718266e+00   3.1718266e+00   3.1718266e+00   3.1718266e+00   3.1718266e+00   3.1718266e+00   3.1718266e+00   3.1718266e+00   3.1718266e+00   3.1718266e+00   3.1718266e+00   3.1718266e+00   3.1718266e+00   3.1718266e+00   3.1718266e+00   3.1718266e+00   3.1718266e+00   3.1718266e+00   3.1718266e+00   3.1718266e+00   3.1718266e+00   3.1718266e+00   3.1718266e+00   3.1718266e+00   3.1718266e+00   3.1718266e+00   3.1718266e+00   3.1718266e+00   3.1718266e+00   3.1718266e+00   3.1718266e+00   3.1718266e+00   3.1718266e+00   3.1718266e+00   3.1718266e+00   3.1718266e+00   3.1718266e+00   3.1718266e+00   3.1718266e+00   3.1718266e+00   3.1718266e+00   3.1718266e+00   3.1718266e+00   3.1718266e+00   3.1718266e+00   3.1718266e+00   3.1718266e+00   3.1718266e+00   3.1718266e+00   3.1718266e+00   3.1718266e+00   3.1718266e+00   3.1718266e+00   3.1718266e+00   3.1718266e+00   3.1718266e+00   3.1718266e+00   3.1718266e+00   3.1718266e+00   3.1718266e+00   3.1718266e+00   3.1718266e+00   3.1718266e+00   3.1718266e+00   3.1718266e+00   3.1718266e+00   3.1718266e+00   3.1718266e+00   3.1718266e+00   3.1718266e+00   3.1718266e+00   3.1718266e+00   3.1718266e+00   3.1718266e+00   3.1718266e+00   3.1718266e+00   3.1718266e+00   3.1718266e+00   3.1718266e+00   3.1718266e+00   3.1718266e+00   3.1718266e+00   3.1718266e+00   3.1718266e+00   3.1718266e+00   3.1718266e+00   3.1718266e+00   3.1718266e+00   3.1718266e+00   3.1718266e+00   3.1718266e+00   3.1718266e+00   3.1718266e+00   3.1718266e+00   3.1718266e+00   3.1718266e+00   3.1718266e+00   3.1718266e+00   3.1718266e+00   3.1718266e+00   3.1718266e+00   3.1718266e+00   3.1718266e+00   3.1718266e+00   3.1718266e+00   3.1718266e+00   3.1718266e+00   3.1718266e+00   3.1718266e+00   3.1718266e+00   3.1718266e+00   3.1718266e+00   3.1718266e+00   3.1718266e+00   3.1718266e+00   3.1718266e+00   3.1718266e+00   3.1718266e+00   3.1718266e+00   3.1718266e+00   3.1718266e+00   3.1718266e+00   3.1718266e+00   3.1718266e+00   3.1718266e+00   3.1718266e+00   3.1718266e+00   3.1718266e+00   3.1718266e+00   3.1718266e+00   3.1718266e+00   3.1718266e+00   3.1718266e+00   3.1718266e+00   3.1718266e+00   3.1718266e+00   3.1718266e+00   3.1718266e+00   3.1718266e+00   3.1718266e+00   3.1718266e+00   3.1718266e+00   3.1718266e+00   3.1718266e+00   3.1718266e+00   3.1718266e+00   3.1718266e+00   3.1718266e+00   3.1718266e+00   3.1718266e+00   3.1718266e+00   3.1718266e+00   3.1718266e+00   3.1718266e+00   3.1718266e+00   3.1718266e+00   3.1718266e+00   3.1718266e+00   3.1718266e+00   3.1718266e+00   3.1718266e+00   3.1718266e+00   3.1718266e+00   3.1718266e+00   3.1718266e+00   3.1718266e+00   3.1718266e+00   3.1718266e+00   3.1718266e+00   3.1718266e+00   3.1718266e+00   3.1718266e+00   3.1718266e+00   3.1718266e+00   3.1718266e+00   3.1718266e+00   3.1718266e+00   3.1718266e+00   3.1718266e+00   3.1718266e+00   3.1718266e+00   3.1718266e+00   3.1718266e+00   3.1718266e+00   3.1718266e+00   3.1718266e+00   3.1718266e+00   3.1718266e+00   3.1718266e+00   3.1718266e+00   3.1718266e+00   3.1718266e+00   3.1718266e+00   3.1718266e+00   3.1718266e+00   3.1718266e+00   3.1718266e+00   3.1718266e+00   3.1718266e+00   3.1718266e+00   3.1718266e+00   3.1718266e+00   3.1718266e+00   3.1718266e+00   3.1718266e+00   3.1718266e+00   3.1718266e+00   3.1718266e+00   3.1718266e+00   3.1718266e+00   3.1718266e+00   3.1718266e+00   3.1718266e+00   3.1718266e+00   3.1718266e+00   3.1718266e+00   3.1718266e+00   3.1718266e+00   3.1718266e+00   3.1718266e+00   3.1718266e+00   3.1718266e+00   3.1718266e+00   3.1718266e+00   3.1718266e+00   3.1718266e+00   3.1718266e+00   3.1718266e+00   3.1718266e+00   3.1718266e+00   3.1718266e+00   3.1718266e+00   3.1718266e+00   3.1718266e+00   3.1718266e+00   3.1718266e+00   3.1718266e+00   3.1718266e+00   3.1718266e+00   3.1718266e+00   3.1718266e+00   3.1718266e+00   3.1718266e+00   3.1718266e+00   3.1718266e+00   3.1718266e+00   3.1718266e+00   3.1718266e+00   3.1718266e+00   3.1718266e+00   3.1718266e+00   3.1718266e+00   3.1718266e+00   3.1718266e+00   3.1718266e+00   3.1718266e+00   3.1718266e+00   3.1718266e+00   3.1718266e+00   3.1718266e+00   3.1718266e+00   3.1718266e+00   3.1718266e+00   3.1718266e+00   3.1718266e+00   3.1718266e+00   3.1718266e+00   3.1718266e+00   3.1718266e+00   3.1718266e+00   3.1718266e+00   3.1718266e+00   3.1718266e+00   3.1718266e+00   3.1718266e+00   3.1718266e+00   3.1718266e+00   3.1718266e+00   3.1718266e+00   3.1718266e+00   3.1718266e+00   3.1718266e+00   3.1718266e+00   3.1718266e+00   3.1718266e+00   3.1718266e+00   3.1718266e+00   3.1718266e+00   3.1718266e+00   3.1718266e+00   3.1718266e+00   3.1718266e+00   3.1718266e+00   3.1718266e+00   3.1718266e+00   3.1718267e+00   3.1718267e+00   3.1718267e+00   3.1718267e+00   3.1718267e+00   3.1718267e+00   3.1718267e+00   3.1718267e+00   3.1718267e+00   3.1718267e+00   3.1718268e+00   3.1718268e+00   3.1718268e+00   3.1718268e+00   3.1718268e+00   3.1718268e+00   3.1718269e+00   3.1718269e+00   3.1718269e+00   3.1718270e+00   3.1718270e+00   3.1718270e+00   3.1718271e+00   3.1718271e+00   3.1718271e+00   3.1718272e+00   3.1718272e+00   3.1718273e+00   3.1718274e+00   3.1718274e+00   3.1718275e+00   3.1718276e+00   3.1718277e+00   3.1718278e+00   3.1718279e+00   3.1718280e+00   3.1718281e+00   3.1718282e+00   3.1718284e+00   3.1718285e+00   3.1718287e+00   3.1718289e+00   3.1718291e+00   3.1718293e+00   3.1718295e+00   3.1718298e+00   3.1718301e+00   3.1718304e+00   3.1718307e+00   3.1718310e+00   3.1718314e+00   3.1718318e+00   3.1718323e+00   3.1718328e+00   3.1718333e+00   3.1718339e+00   3.1718345e+00   3.1718352e+00   3.1718359e+00   3.1718367e+00   3.1718375e+00   3.1718385e+00   3.1718395e+00   3.1718406e+00   3.1718418e+00   3.1718431e+00   3.1718445e+00   3.1718460e+00   3.1718476e+00   3.1718494e+00   3.1718514e+00   3.1718535e+00   3.1718558e+00   3.1718582e+00   3.1718609e+00   3.1718638e+00   3.1718670e+00   3.1718704e+00   3.1718741e+00   3.1718781e+00   3.1718824e+00   3.1718871e+00   3.1718922e+00   3.1718978e+00   3.1719037e+00   3.1719102e+00   3.1719172e+00   3.1719248e+00   3.1719330e+00   3.1719419e+00   3.1719515e+00   3.1719619e+00   3.1719731e+00   3.1719853e+00   3.1719984e+00   3.1720126e+00   3.1720278e+00   3.1720443e+00   3.1720621e+00   3.1720813e+00   3.1721020e+00   3.1721243e+00   3.1721483e+00   3.1721740e+00   3.1722018e+00   3.1722316e+00   3.1722636e+00   3.1722979e+00   3.1723347e+00   3.1723742e+00   3.1724164e+00   3.1724615e+00   3.1725098e+00   3.1725613e+00   3.1726162e+00   3.1726747e+00   3.1727369e+00   3.1728031e+00   3.1728733e+00   3.1729478e+00   3.1730267e+00   3.1731102e+00   3.1731985e+00   3.1732916e+00   3.1733898e+00   3.1734931e+00   3.1736018e+00   3.1737159e+00   3.1738357e+00   3.1739611e+00   3.1740922e+00   3.1742293e+00   3.1743724e+00   3.1745216e+00   3.1746769e+00   3.1748384e+00   3.1750062e+00   3.1751803e+00   3.1753607e+00   3.1755476e+00   3.1757409e+00   3.1759406e+00   3.1761468e+00   3.1763594e+00   3.1765785e+00   3.1768040e+00   3.1770360e+00   3.1772744e+00   3.1775191e+00   3.1777703e+00   3.1780277e+00   3.1782915e+00   3.1785615e+00   3.1788377e+00   3.1791201e+00   3.1794086e+00   3.1797032e+00   3.1800037e+00   3.1803102e+00   3.1806225e+00   3.1809407e+00   3.1812646e+00   3.1815941e+00   3.1819293e+00   3.1822700e+00   3.1826161e+00   3.1829676e+00   3.1833245e+00   3.1836865e+00   3.1840537e+00   3.1844260e+00   3.1848033e+00   3.1851855e+00   3.1855725e+00   3.1859643e+00   3.1863608e+00   3.1867618e+00   3.1871673e+00   3.1875773e+00   3.1879917e+00   3.1884103e+00   3.1888331e+00   3.1892599e+00   3.1896909e+00   3.1901257e+00   3.1905645e+00   3.1910070e+00   3.1914532e+00   3.1919030e+00   3.1923564e+00   3.1928133e+00   3.1932735e+00   3.1937371e+00   3.1942039e+00   3.1946739e+00   3.1951469e+00   3.1956230e+00   3.1961020e+00   3.1965839e+00   3.1970686e+00   3.1975560e+00   3.1980460e+00   3.1985386e+00   3.1990338e+00   3.1995313e+00   3.2000313e+00   3.2005335e+00   3.2010380e+00   3.2015447e+00   3.2020535e+00   3.2025643e+00   3.2030771e+00   3.2035918e+00   3.2041083e+00   3.2046267e+00   3.2051468e+00   3.2056685e+00   3.2061919e+00   3.2067168e+00   3.2072432e+00   3.2077711e+00   3.2083004e+00   3.2088309e+00   3.2093628e+00   3.2098959e+00   3.2104301e+00   3.2109655e+00   3.2115019e+00   3.2120394e+00   3.2125778e+00   3.2131171e+00   3.2136573e+00   3.2141983e+00   3.2147401e+00   3.2152826e+00   3.2158258e+00   3.2163696e+00   3.2169140e+00   3.2174590e+00   3.2180045e+00   3.2185504e+00   3.2190968e+00   3.2196436e+00   3.2201907e+00   3.2207381e+00   3.2212857e+00   3.2218336e+00   3.2223817e+00   3.2229299e+00   3.2234783e+00   3.2240267e+00   3.2245752e+00   3.2251237e+00   3.2256721e+00   3.2262205e+00   3.2267689e+00   3.2273171e+00   3.2278651e+00   3.2284130e+00   3.2289606e+00   3.2295080e+00   3.2300552e+00   3.2306020e+00   3.2311485e+00   3.2316947e+00   3.2322405e+00   3.2327858e+00   3.2333308e+00   3.2338752e+00   3.2344192e+00   3.2349627e+00   3.2355056e+00   3.2360480e+00   3.2365898e+00   3.2371310e+00   3.2376715e+00   3.2382114e+00   3.2387507e+00   3.2392892e+00   3.2398270e+00   3.2403641e+00   3.2409004e+00   3.2414360e+00   3.2419708e+00   3.2425047e+00   3.2430379e+00   3.2435702e+00   3.2441016e+00   3.2446322e+00   3.2451618e+00   3.2456905e+00   3.2462183e+00   3.2467451e+00   3.2472709e+00   3.2477958e+00   3.2483197e+00   3.2488426e+00   3.2493644e+00   3.2498852e+00   3.2504050e+00   3.2509238e+00   3.2514414e+00   3.2519580e+00   3.2524735e+00   3.2529879e+00   3.2535012e+00   3.2540133e+00   3.2545243e+00   3.2550342e+00   3.2555429e+00   3.2560504e+00   3.2565568e+00   3.2570619e+00   3.2575659e+00   3.2580686e+00   3.2585701e+00   3.2590703e+00   3.2595693e+00   3.2600671e+00   3.2605635e+00   3.2610588e+00   3.2615527e+00   3.2620454e+00   3.2625368e+00   3.2630269e+00   3.2635157e+00   3.2640032e+00   3.2644894e+00   3.2649743e+00   3.2654579e+00   3.2659401e+00   3.2664211e+00   3.2669007e+00   3.2673789e+00   3.2678558e+00   3.2683314e+00   3.2688056e+00   3.2692785e+00   3.2699818e+00   3.2718508e+00   3.2737109e+00   3.2755621e+00   3.2774045e+00   3.2792381e+00   3.2810629e+00   3.2828789e+00   3.2846862e+00   3.2864847e+00   3.2882745e+00   3.2900557e+00   3.2918282e+00   3.2935920e+00   3.2953473e+00   3.2970939e+00   3.2988321e+00   3.3005617e+00   3.3022827e+00   3.3039954e+00   3.3056995e+00   3.3073953e+00   3.3090827e+00   3.3107617e+00   3.3124324e+00   3.3140948e+00   3.3157489e+00   3.3173948e+00   3.3190325e+00   3.3206620e+00   3.3222834e+00   3.3238967e+00   3.3255018e+00   3.3270990e+00   3.3286881e+00   3.3302692e+00   3.3318424e+00   3.3334077e+00   3.3349650e+00   3.3365146e+00   3.3380563e+00   3.3395902e+00   3.3411163e+00   3.3426348e+00   3.3441455e+00   3.3456486e+00   3.3471441e+00   3.3486320e+00   3.3501123e+00   3.3515851e+00   3.3530504e+00   3.3545083e+00   3.3559588e+00   3.3574018e+00   3.3588375e+00   3.3602659e+00   3.3616871e+00   3.3631009e+00   3.3645076e+00   3.3659070e+00   3.3672994e+00   3.3686846e+00   3.3700627e+00   3.3714338e+00   3.3727979e+00   3.3741549e+00   3.3755051e+00   3.3768483e+00   3.3781847e+00   3.3795142e+00   3.3808369e+00   3.3821528e+00   3.3834620e+00   3.3847644e+00   3.3860602e+00   3.3873493e+00   3.3886319e+00   3.3899078e+00   3.3911772e+00   3.3924401e+00   3.3936965e+00   3.3949464e+00   3.3961899e+00   3.3974271e+00   3.3986579e+00   3.3998824e+00   3.4011005e+00   3.4023125e+00   3.4035182e+00   3.4047177e+00   3.4059110e+00   3.4070983e+00   3.4082794e+00   3.4094545e+00   3.4106235e+00   3.4117865e+00   3.4129436e+00   3.4140947e+00   3.4152399e+00   3.4163792e+00   3.4175127e+00   3.4186403e+00   3.4197622e+00   3.4208783e+00   3.4219887e+00   3.4248014e+00   3.4286019e+00   3.4323813e+00   3.4361396e+00   3.4398769e+00   3.4435933e+00   3.4472887e+00   3.4509633e+00   3.4546170e+00   3.4582501e+00   3.4618624e+00   3.4654541e+00   3.4690253e+00   3.4725759e+00   3.4761062e+00   3.4796162e+00   3.4831059e+00   3.4865754e+00   3.4900248e+00   3.4934543e+00   3.4968638e+00   3.5002535e+00   3.5036235e+00   3.5069739e+00   3.5103047e+00   3.5136160e+00   3.5169080e+00   3.5201807e+00   3.5234343e+00   3.5266688e+00   3.5298844e+00   3.5330811e+00   3.5362590e+00   3.5394183e+00   3.5425591e+00   3.5456814e+00   3.5487853e+00   3.5518711e+00   3.5549386e+00   3.5579882e+00   3.5610199e+00   3.5640337e+00   3.5670298e+00   3.5700083e+00   3.5729693e+00   3.5759130e+00   3.5788393e+00   3.5817485e+00   3.5846405e+00   3.5875157e+00   3.5903739e+00   3.5932154e+00   3.5960403e+00   3.5988486e+00   3.6016405e+00   3.6044160e+00   3.6071753e+00   3.6099185e+00   3.6126457e+00   3.6153570e+00   3.6180524e+00   3.6207321e+00   3.6233962e+00   3.6260449e+00   3.6286781e+00   3.6312960e+00   3.6338987e+00   3.6364863e+00   3.6390589e+00   3.6416166e+00   3.6441595e+00   3.6466877e+00   3.6492013e+00   3.6517004e+00   3.6541851e+00   3.6566554e+00   3.6591116e+00   3.6615536e+00   3.6639816e+00   3.6663956e+00   3.6687958e+00   3.6711823e+00   3.6735551e+00   3.6759144e+00   3.6782602e+00   3.6805926e+00   3.6829117e+00   3.6852176e+00   3.6875104e+00   3.6897902e+00   3.6920571e+00   3.6943111e+00   3.6966170e+00   3.7010095e+00   3.7053898e+00   3.7097580e+00   3.7141139e+00   3.7184574e+00   3.7227885e+00   3.7271070e+00   3.7314128e+00   3.7357059e+00   3.7399862e+00   3.7442537e+00   3.7485082e+00   3.7527496e+00   3.7569780e+00   3.7611933e+00   3.7653953e+00   3.7695840e+00   3.7737594e+00   3.7779214e+00   3.7820700e+00   3.7862051e+00   3.7903266e+00   3.7944346e+00   3.7985289e+00   3.8026096e+00   3.8066765e+00   3.8107297e+00   3.8147692e+00   3.8187948e+00   3.8228067e+00   3.8268046e+00   3.8307887e+00   3.8347588e+00   3.8387149e+00   3.8426571e+00   3.8465854e+00   3.8504996e+00   3.8543998e+00   3.8582861e+00   3.8621583e+00   3.8660164e+00   3.8698606e+00   3.8736906e+00   3.8775065e+00   3.8813084e+00   3.8850961e+00   3.8888697e+00   3.8926293e+00   3.8963747e+00   3.9001060e+00   3.9038231e+00   3.9075262e+00   3.9112152e+00   3.9148902e+00   3.9185511e+00   3.9221979e+00   3.9258307e+00   3.9294495e+00   3.9330543e+00   3.9366450e+00   3.9402218e+00   3.9437846e+00   3.9473333e+00   3.9508681e+00   3.9543890e+00   3.9578959e+00   3.9613889e+00   3.9648680e+00   3.9684626e+00   3.9726992e+00   3.9769181e+00   3.9811194e+00   3.9853029e+00   3.9894689e+00   3.9936171e+00   3.9977478e+00   4.0018608e+00   4.0059563e+00   4.0100342e+00   4.0140946e+00   4.0181375e+00   4.0221629e+00   4.0261710e+00   4.0301616e+00   4.0341350e+00   4.0380910e+00   4.0420298e+00   4.0459514e+00   4.0498559e+00   4.0537433e+00   4.0576137e+00   4.0614670e+00   4.0653035e+00   4.0691230e+00   4.0729258e+00   4.0767118e+00   4.0804810e+00   4.0842334e+00   4.0879691e+00   4.0916880e+00   4.0953902e+00   4.0990757e+00   4.1027445e+00   4.1063966e+00   4.1100321e+00   4.1136509e+00   4.1172531e+00   4.1208387e+00   4.1244078e+00   4.1279603e+00   4.1314964e+00   4.1350161e+00   4.1385193e+00   4.1420061e+00   4.1454767e+00   4.1489309e+00   4.1523689e+00   4.1557907e+00   4.1591964e+00   4.1625860e+00   4.1659594e+00   4.1693169e+00   4.1726584e+00   4.1759840e+00   4.1792938e+00   4.1825877e+00   4.1858659e+00   4.1891284e+00   4.1923752e+00   4.1956064e+00   4.1988221e+00   4.2020224e+00   4.2052071e+00   4.2083765e+00   4.2115306e+00   4.2146695e+00   4.2177931e+00   4.2209016e+00   4.2239950e+00   4.2270734e+00   4.2301368e+00   4.2331852e+00   4.2362187e+00   4.2392374e+00   4.2422412e+00   4.2452302e+00   4.2482045e+00   4.2511642e+00   4.2541091e+00   4.2570396e+00   4.2599554e+00   4.2628568e+00   4.2657438e+00   4.2686164e+00   4.2714747e+00   4.2743186e+00   4.2771484e+00   4.2799640e+00   4.2827654e+00   4.2855528e+00   4.2883262e+00   4.2910856e+00   4.2938311e+00   4.2965627e+00   4.2992805e+00   4.3019845e+00   4.3046749e+00   4.3083686e+00   4.3134800e+00   4.3185765e+00   4.3236579e+00   4.3287242e+00   4.3337754e+00   4.3388113e+00   4.3438318e+00   4.3488367e+00   4.3538258e+00   4.3587990e+00   4.3637562e+00   4.3686973e+00   4.3736220e+00   4.3785304e+00   4.3834223e+00   4.3882976e+00   4.3931562e+00   4.3979981e+00   4.4028231e+00   4.4076313e+00   4.4124226e+00   4.4171969e+00   4.4219541e+00   4.4266943e+00   4.4314174e+00   4.4361233e+00   4.4408121e+00   4.4454837e+00   4.4501382e+00   4.4547754e+00   4.4593955e+00   4.4639984e+00   4.4685841e+00   4.4731526e+00   4.4777039e+00   4.4822381e+00   4.4867554e+00   4.4912557e+00   4.4957391e+00   4.5002053e+00   4.5046544e+00   4.5090862e+00   4.5135007e+00   4.5178979e+00   4.5222777e+00   4.5266401e+00   4.5309850e+00   4.5353123e+00   4.5396222e+00   4.5439145e+00   4.5481893e+00   4.5524465e+00   4.5566861e+00   4.5609082e+00   4.5651126e+00   4.5692995e+00   4.5734689e+00   4.5776207e+00   4.5817549e+00   4.5858717e+00   4.5899710e+00   4.5940528e+00   4.5981172e+00   4.6021641e+00   4.6061937e+00   4.6102060e+00   4.6142010e+00   4.6181787e+00   4.6221392e+00   4.6260825e+00   4.6300087e+00   4.6339179e+00   4.6378100e+00   4.6416851e+00   4.6455433e+00   4.6493846e+00   4.6532091e+00   4.6570169e+00   4.6608080e+00   4.6645824e+00   4.6683400e+00   4.6720810e+00   4.6758052e+00   4.6795128e+00   4.6832038e+00   4.6868781e+00   4.6905359e+00   4.6941771e+00   4.6978018e+00   4.7014101e+00   4.7050019e+00   4.7085773e+00   4.7121364e+00   4.7156792e+00   4.7192058e+00   4.7227161e+00   4.7262103e+00   4.7296884e+00   4.7331504e+00   4.7365964e+00   4.7400265e+00   4.7434406e+00   4.7468390e+00   4.7502215e+00   4.7535883e+00   4.7569393e+00   4.7602746e+00   4.7635942e+00   4.7668983e+00   4.7701867e+00   4.7734596e+00   4.7767169e+00   4.7799589e+00   4.7831854e+00   4.7863965e+00   4.7895923e+00   4.7927728e+00   4.7959381e+00   4.7990883e+00   4.8022233e+00   4.8053432e+00   4.8084480e+00   4.8115379e+00   4.8146129e+00   4.8176730e+00   4.8207182e+00   4.8237487e+00   4.8267644e+00   4.8297655e+00   4.8327520e+00   4.8357456e+00   4.8391208e+00   4.8424799e+00   4.8458227e+00   4.8491494e+00   4.8524601e+00   4.8557547e+00   4.8590334e+00   4.8622961e+00   4.8655431e+00   4.8687742e+00   4.8719895e+00   4.8751892e+00   4.8783733e+00   4.8815418e+00   4.8846948e+00   4.8878323e+00   4.8909544e+00   4.8940611e+00   4.8971525e+00   4.9002286e+00   4.9032894e+00   4.9063351e+00   4.9093656e+00   4.9123809e+00   4.9153813e+00   4.9183666e+00   4.9213370e+00   4.9242925e+00   4.9272331e+00   4.9301589e+00   4.9330700e+00   4.9359664e+00   4.9388481e+00   4.9417152e+00   4.9445678e+00   4.9474059e+00   4.9502295e+00   4.9530387e+00   4.9558337e+00   4.9586143e+00
