# Supplementary material for: Dynamically linking influenza virus infection kinetics, lung injury, inflammation, and disease severity
Source: eLife. 2021 Jul 20;10:e68864. doi: 10.7554/eLife.68864 (PMC8370774; doi:10.7554/eLife.68864)
Supplement: Source code 1. [file elife-68864-code1.zip › SourceCodeFiles/params.0518.txt]

2.7832615043e+00	8.3200296367e-03	9.7293539187e-01	-4.2055334871e+00	4.0000000000e+00	2.4136634677e-01	1.9078092358e+00	2.6382370187e+00	4.4184325341e+00	5.9061964207e+00	-6.6022399109e+00	1.0057984045e+00	2.1921856292e-01	5.6283045917e+00	3.5654808846e+00	3.5053912870e+00	1.0000000000e+07	7.5000000000e+01	0.0000000000e+00	0.0000000000e+00	0.0000000000e+00	0.0000000000e+00
